# Supplementary material for: Prediction and verification of the AD-FTLD common pathomechanism based on dynamic molecular network analysis
Source: Commun Biol. 2021 Aug 12;4:961. doi: 10.1038/s42003-021-02475-6 (PMC8361101; doi:10.1038/s42003-021-02475-6)
Supplement: Supplementary file 3 — Supplementary Data 1 [file 42003_2021_2475_MOESM3_ESM.xlsx]

## Sheet: Spectrin alpha (Nなし)
Phosphorylated peptides of Spectrin alpha chain in AD and FTLD model mice (Confidence>95%, N=3),
and AD and DLB Human brain (Confidence>95%, N=5)
Uniprot ID	Gene symbol	Gene name	Full name	KEGG ID
P16546	SPTN1_MOUSE	Sptan1	Spectrin alpha chain, non-erythrocytic 1
	N≧3	increase	p<0.05
		decrease
					Mouse																		Human
					FTLD										AD								AD ( m:f = 0:5, age=79~86)				DLB (m:f = 0:5, age=79-93)				FTLD
	Positon		Amino acid		CHMP2B		PGRN		TDP43		VCP		Tau		5xFAD		APP		PS1		PS2		AD_Occipital		AD_Temporal		DLB_Occipital		DLB_Temporal		FTLD_Occipital		FTLD_Temporal		FTLD_Frontal
Age (mouse)	Mouse (2472aa)	Human (2472aa)	Mouse (2472aa)	Human (2472aa)	Mean Ratio	p-value (t-test)	Mean Ratio	p-value (t-test)	Mean Ratio	p-value (t-test)	Mean Ratio	p-value (t-test)	Mean Ratio	p-value (t-test)	Mean Ratio	p-value (t-test)	Mean Ratio	p-value (t-test)	Mean Ratio	p-value (t-test)	Mean Ratio	p-value (t-test)	Mean Ratio	p-value (t-test)	Mean Ratio	p-value (t-test)	Mean Ratio	p-value (t-test)	Mean Ratio	p-value (t-test)	Mean Ratio	p-value (t-test)	Mean Ratio	p-value (t-test)	Mean Ratio	p-value (t-test)
1m	982	982	S	S
3m	982	982	S	S	1.07115	n.a.	1.18939	0.0739594	1.06471	0.57501
6m	982	982	S	S
1m	1029	1029	S	S
3m	1029	1029	S	S
6m	1029	1029	S	S
1m	1031	1031	S	S	0.640201	n.a.	1.24041	n.a.	0.485163	n.a.	0.730398	0.173655	0.883348	0.218861	0.944647	0.495981	1.4877	4.24677e-05	0.53895	0.00664466	1.33368	0.18183											0.721596	0.0843962	0.788363	0.140549
3m	1031	1031	S	S	0.698962	0.000123253	0.92034	0.0478607	0.90442	0.348835	1.08749	0.728095	1.61318	5.39322e-05	0.713139	0.168029	0.814355	0.00118701	1.10363	0.324532	0.999156	0.992569
6m	1031	1031	S	S	1.31213	0.0366446	1.17003	0.14742	1.15713	0.283464	1.3586	0.161167	0.721534	n.a.	0.739617	n.a.	0.842727	n.a.	0.526256	n.a.	0.860167	n.a.
1m	1190	1190	S	S	0.672787	n.a.	0.437023	n.a.	0.77118	n.a.
3m	1190	1190	S	S
6m	1190	1190	S	S	4.06285	0.00124613	1.55328	0.0043826	1.28684	0.0568752
1m	1217	1217	S	S	0.919193	0.0288489	1.2135	0.0116575	1.28315	0.000323534	1.22541	0.00445517	1.06218	0.334798	1.41901	1.61997e-06	1.15515	0.00981021	0.819	0.00909963	1.16477	0.0104734	1.04127	0.719709	1.09613	0.0836987	0.912034	0.246715	1.32777	5.92852e-06	1.24491	2.07221e-05	1.79253	7.70837e-11
3m	1217	1217	S	S	1.01541	0.761243	0.927673	0.0861495	0.907663	0.0383701	1.09882	0.179621	0.818526	0.0105436	0.886612	0.00102562	0.887004	8.56305e-05	1.08948	0.000848949	0.962419	0.18702
6m	1217	1217	S	S	1.54196	3.36016e-09	1.39724	2.23945e-05	1.31071	0.000546617	1.3096	0.00142571	0.885528	0.0032249	0.910243	0.053439	0.904052	0.0219611	0.98958	0.823024	1.12597	0.027833
	1587	1587	S	S																															5.43431	0.00122499
	2037	2037	T	T																															0.962915	0.848245
1m	2139	2139	S	S
3m	2139	2139	S	S									1.06986	n.a.	0.940539	n.a.	0.538959	n.a.	1.68565	n.a.
6m	2139	2139	S	S
1m	2141	2141	S	S	0.915928	n.a.	0.815253	n.a.	0.677031	n.a.
3m	2141	2141	S	S													1.13409	n.a.
6m	2141	2141	S	S
1m	2142	2142	S	S							1.97656	n.a.
3m	2142	2142	S	S							0.799754	n.a.
6m	2142	2142	S	S

## Sheet: Spectrin alpha (Nあり)
Phosphorylated peptides of Spectrin alpha chain in AD and FTLD model mice (Confidence>95%, N=3),
and AD and DLB Human brain (Confidence>95%, N=5)
Uniprot ID	Gene symbol	Gene name	Full name	KEGG ID
P16546	SPTN1_MOUSE	Sptan1	Spectrin alpha chain, non-erythrocytic 1
	N≧3	increase	p<0.05
		decrease
					Mouse																																				Human
					FTLD																				AD																AD ( m:f = 0:5, age=79~86)								DLB (m:f = 0:5, age=79-93)
	Positon		Amino acid		CHMP2B				PGRN				TDP43				VCP				Tau				5xFAD				APP				PS1				PS2				AD_Occipital				AD_Temporal				DLB_Occipital
Age (mouse)	Mouse (2472aa)	Human (2472aa)	Mouse (2472aa)	Human (2472aa)	n (peptide)	N (mouse)	Mean Ratio	p-value (t-test)	n (peptide)	N (mouse)	Mean Ratio	p-value (t-test)	n (peptide)	N (mouse)	Mean Ratio	p-value (t-test)	n (peptide)	N (mouse)	Mean Ratio	p-value (t-test)	n (peptide)	N (mouse)	Mean Ratio	p-value (t-test)	n (peptide)	N (mouse)	Mean Ratio	p-value (t-test)	n (peptide)	N (mouse)	Mean Ratio	p-value (t-test)	n (peptide)	N (mouse)	Mean Ratio	p-value (t-test)	n (peptide)	N (mouse)	Mean Ratio	p-value (t-test)	n (peptide)	N (mouse)	Mean Ratio	p-value (t-test)	n (peptide)	N (mouse)	Mean Ratio	p-value (t-test)	n (peptide)
1m	982	982	S	S													(not detected)				(not detected)				(not detected)				(not detected)				(not detected)				(not detected)				(not detected)				(not detected)				(not detected)
3m	982	982	S	S	2	2	1.07115	n.a.	6	2	1.18939	0.0739594	4	2	1.06471	0.57501
6m	982	982	S	S
1m	1029	1029	S	S					(not detected)				(not detected)				(not detected)				(not detected)				(not detected)				(not detected)				(not detected)				(not detected)				(not detected)				(not detected)				(not detected)
3m	1029	1029	S	S
6m	1029	1029	S	S
1m	1031	1031	S	S	2	1	0.640201	n.a.	2	1	1.24041	n.a.	2	1	0.485163	n.a.	8	3	0.730398	0.173655	20	3	0.883348	0.218861	15	3	0.944647	0.495981	15	3	1.4877	4.24677e-05	15	3	0.53895	0.00664466	18	3	1.33368	0.18183	(not detected)				(not detected)				(not detected)
3m	1031	1031	S	S	24	3	0.698962	0.000123253	24	3	0.92034	0.0478607	25	3	0.90442	0.348835	0	0	1.08749	0.728095	11	3	1.61318	5.39322e-05	11	3	0.713139	0.168029	11	3	0.814355	0.00118701	11	3	1.10363	0.324532	11	3	0.999156	0.992569
6m	1031	1031	S	S	20	3	1.31213	0.0366446	16	3	1.17003	0.14742	18	3	1.15713	0.283464	8	3	1.3586	0.161167	2	1	0.721534	n.a.	2	1	0.739617	n.a.	2	1	0.842727	n.a.	2	1	0.526256	n.a.	2	1	0.860167	n.a.
1m	1190	1190	S	S	1	1	0.672787	n.a.	1	1	0.437023	n.a.	1	1	0.77118	n.a.	(not detected)				(not detected)				(not detected)				(not detected)				(not detected)				(not detected)				(not detected)				(not detected)				(not detected)
3m	1190	1190	S	S
6m	1190	1190	S	S	3	1	4.06285	0.00124613	3	1	1.55328	0.0043826	3	1	1.28684	0.0568752
1m	1217	1217	S	S	35	3	0.919193	0.0288489	35	3	1.2135	0.0116575	37	3	1.28315	0.000323534	37	3	1.22541	0.00445517	32	3	1.06218	0.334798	31	3	1.41901	1.61997e-06	27	3	1.15515	0.00981021	26	3	0.819	0.00909963	26	3	1.16477	0.0104734	23	5	1.04127	0.719709	34	5	1.09613	0.0836987	24
3m	1217	1217	S	S	44	3	1.01541	0.761243	51	3	0.927673	0.0861495	47	3	0.907663	0.0383701	38	1	1.09882	0.179621	49	3	0.818526	0.0105436	49	3	0.886612	0.00102562	49	3	0.887004	8.56305e-05	49	3	1.08948	0.000848949	49	3	0.962419	0.18702
6m	1217	1217	S	S	34	3	1.54196	3.36016e-09	33	3	1.39724	2.23945e-05	33	3	1.31071	0.000546617	37	3	1.3096	0.00142571	43	3	0.885528	0.0032249	43	3	0.910243	0.053439	41	3	0.904052	0.0219611	43	3	0.98958	0.823024	43	3	1.12597	0.027833
	1587	1587	S	S	(not detected)				(not detected)				(not detected)				(not detected)				(not detected)				(not detected)				(not detected)				(not detected)				(not detected)				(not detected)				(not detected)				(not detected)
	2037	2037	T	T	(not detected)				(not detected)				(not detected)				(not detected)				(not detected)				(not detected)				(not detected)				(not detected)				(not detected)				(not detected)				(not detected)				(not detected)
1m	2139	2139	S	S	(not detected)				(not detected)				(not detected)				(not detected)																				(not detected)				(not detected)				(not detected)				(not detected)
3m	2139	2139	S	S																	1	1	1.06986	n.a.	1	1	0.940539	n.a.	1	1	0.538959	n.a.	1	1	1.68565	n.a.
6m	2139	2139	S	S
1m	2141	2141	S	S	1	1	0.915928	n.a.	1	1	0.815253	n.a.	1	1	0.677031	n.a.	(not detected)				(not detected)				(not detected)								(not detected)				(not detected)				(not detected)				(not detected)				(not detected)
3m	2141	2141	S	S																									1	1	1.13409	n.a.
6m	2141	2141	S	S
1m	2142	2142	S	S	(not detected)				(not detected)				(not detected)				1	1	1.97656	n.a.	(not detected)				(not detected)				(not detected)				(not detected)				(not detected)				(not detected)				(not detected)				(not detected)
3m	2142	2142	S	S													1	1	0.799754	n.a.
6m	2142	2142	S	S
[truncated: 19 more columns]
