# Supplementary material for: Prediction and verification of the AD-FTLD common pathomechanism based on dynamic molecular network analysis
Source: Commun Biol. 2021 Aug 12;4:961. doi: 10.1038/s42003-021-02475-6 (PMC8361101; doi:10.1038/s42003-021-02475-6)
Supplement: Supplementary file 4 — Supplementary Data 2 [file 42003_2021_2475_MOESM4_ESM.xlsx]

## Sheet: Spectrin beta (Nなし)
Phosphorylated peptides of Spectrin beta chain in AD and FTLD model mice (Confidence>95%, N=3),
and AD and DLB Human brain (Confidence>95%, N=5)
UniProt Accession	Gene symbol	Gene name	Full name	KEGG ID
Q62261	SPTB2_MOUSE	Sptbn1	Spectrin beta chain, non-erythrocytic 1
	N≧3	increase	p<0.05
		decrease
					Mouse																		Human
					FTLD										AD								AD ( m:f = 0:5, age=79~86)				DLB (m:f = 0:5, age=79-93)				FTLD
	Positon		Amino acid		CHMP2B		PGRN		TDP43		VCP		Tau		5xFAD		APP		PS1		PS2		AD_Occipital		AD_Temporal		DLB_Occipital		DLB_Temporal		FTLD_Occipital		FTLD_Temporal		FTLD_Frontal
Age (mouse)	Mouse (2363aa)	Human (2364aa)	Mouse (2363aa)	Human (2364aa)	Mean Ratio	p-value (t-test)	Mean Ratio	p-value (t-test)	Mean Ratio	p-value (t-test)	Mean Ratio	p-value (t-test)	Mean Ratio	p-value (t-test)	Mean Ratio	p-value (t-test)	Mean Ratio	p-value (t-test)	Mean Ratio	p-value (t-test)	Mean Ratio	p-value (t-test)	Mean Ratio	p-value (t-test)	Mean Ratio	p-value (t-test)	Mean Ratio	p-value (t-test)	Mean Ratio	p-value (t-test)	Mean Ratio	p-value (t-test)	Mean Ratio	p-value (t-test)	Mean Ratio	p-value (t-test)
1m	808	808	S	S	0.841659	n.a.	1.29491	n.a.	1.37171	n.a.			1.6362	n.a.	1.27755	n.a.	0.916753	n.a.	1.02227	n.a.	1.10418	n.a.
3m	808	808	S	S	1.20959	n.a.	1.25428	n.a.	1.30129	n.a.			0.616402	n.a.	0.691324	n.a.	0.73507	n.a.	1.17129	n.a.	0.923243	n.a.
6m	808	808	S	S
	1217	1217	T	T																															0.728692	0.0797418
1m	1723	1723	S	S
3m	1723	1723	S	S
6m	1723	1723	S	S	0.846983	n.a.	0.744289	n.a.	0.744489	n.a.
1m	2102	2102	S	S	0.819976	0.0268596	0.77481	3.37133e-05	0.858661	0.0554907	0.524423	0.178332	1.01417	0.77578	1.49203	2.92359e-05	1.14064	0.0829274	0.852316	0.080808	0.893813	0.248561	1.47613	4.95547e-14	0.994303	0.920738	1.29638	0.00336761	1.23687	0.0157439			1.79626	0.00870855	0.989459	0.755272
3m	2102	2102	S	S	1.0153	0.74364	0.899824	0.0425438	0.922129	0.288877	0.657029	0.657122	1.00966	0.933222	1.42134	9.79179e-05	0.876999	0.0200092	1.0629	0.236254	0.960726	0.448553
6m	2102	2102	S	S	1.16366	0.536238	1.33248	0.0249092	1.79715	1.71201e-05	1.39337	0.619027	0.846169	0.00242578	0.898389	0.0732799	0.899874	0.00357709	1.01892	0.539373	0.844782	0.00040847
1m	2107	2107	T	T	0.791096	n.a.	0.640494	n.a.	0.708474	n.a.
3m	2107	2107	T	T	0.923476	n.a.	0.763979	n.a.	0.817813	n.a.
6m	2107	2107	T	T
1m	2115	2115	S	S
3m	2115	2115	S	S
6m	2115	2115	S	S
1m	2122	2121	S	S
3m	2122	2121	S	S
6m	2122	2121	S	S
1m	2128	2127	S	S	1.28798	0.0088856	0.847413	0.168533	0.940911	0.350592	1.38829	0.00125	0.941748	0.255741	1.40064	1.73484e-05	1.43261	8.32796e-07	0.763297	0.0030555	1.17379	0.0510068	0.989801	0.919323	1.20998	0.000662359	1.12483	0.227139	1.70291	2.84941e-12	100	n.a.	2.62675	0.00402364	1.05188	0.750628
3m	2128	2127	S	S	0.890454	0.00106465	0.845738	1.05957e-08	0.896463	0.000311421	1.18925	0.00117885	0.904667	0.0821786	0.970887	0.313207	0.887065	0.000266392	0.931792	0.0191708	0.847268	1.45738e-07
6m	2128	2127	S	S	1.46155	1.85496e-08	1.20402	0.0199193	1.19469	0.000902393	1.10842	0.29675	0.803378	2.52692e-09	1.1203	0.00310316	1.02532	0.388308	0.977752	0.454857	0.913554	0.0138371
1m	2138	2137	S	S	1.02263	0.402723	1.25747	4.34034e-10	1.25248	1.18322e-11	1.4961	2.1809e-07	0.902476	1.60299e-05	1.45251	1.1959e-17	1.39089	1.98331e-22	0.816286	4.7304e-07	1.07999	0.0534276	1.09747	0.0134112	1.12203	1.93399e-06	1.06242	0.257149	1.54419	5.33522e-28	1.53068	0.00926472	1.32431	0.0005419	1.34512	0.00033674
3m	2138	2137	S	S	1.12657	0.000312336	1.02233	0.360036	1.10483	2.03725e-05	1.36805	9.37122e-08	0.802977	4.59032e-07	1.03884	0.0976245	0.884201	2.77641e-07	0.938128	0.00280166	0.879903	3.49674e-11
6m	2138	2137	S	S	1.7413	5.11017e-23	1.36467	1.22387e-09	1.21749	3.16157e-05	1.14739	0.0779765	0.883723	4.16871e-09	1.03004	0.223112	1.00539	0.787689	1.01835	0.362274	0.909398	3.09833e-05
1m	2160	2159	S	S	1.90733	0.00886641	0.467935	0.00457277	6.00187	0.000448096																									1.16803	n.a.
3m	2160	2159	S	S
6m	2160	2159	S	S
1m	2161	2160	S	S	1.33676	0.00527235	0.423779	1.16356e-06	2.88834	1.12658e-06																									1.00095	0.983911
3m	2161	2160	S	S									1.35389	n.a.	0.902152	n.a.	1.25652	n.a.	0.896168	n.a.	0.937793	n.a.
6m	2161	2160	S	S
1m	2164	2163	S	S	1.44058	0.247296	0.636006	0.115787	1.21575	0.580199	1.62859	0.00599291	0.868083	n.a.	1.34707	0.375008	1.16944	n.a.	0.435487	n.a.	1.02227	n.a.	0.620454	n.a.			0.589685	n.a.
3m	2164	2163	S	S	0.759242	0.00016218	0.763324	0.00103548	0.900493	0.364016	1.35173	0.185988	3.15971	0.000154801	0.853162	0.00254107	0.797945	0.00129864	1.07759	0.0449795	1.02645	0.641572
6m	2164	2163	S	S	0.946833	0.682231	1.28326	0.00150764	1.19621	0.0278086	1.00934	0.960492	0.56961	0.0776784	1.18018	0.0715929	1.04935	0.477886	1.0409	0.644134	0.979472	0.898604
1m	2165	2164	S	S	1.57059	0.000193778	0.663524	0.0141891	2.6823	6.28897e-08	0.921305	0.523792	0.86073	0.141516	1.6918	0.00794638	1.65411	0.0351813	0.608414	0.00464088	0.867538	0.147613	1.09392	0.0482961	1.03096	0.667041	1.14336	0.108097	1.02635	0.642171	1.9377	0.00015429	0.639222	0.000148292	1.40125	0.00385423
3m	2165	2164	S	S	1.00528	n.a.	1.13764	n.a.	1.00687	n.a.	1.20341	0.229103	0.839123	0.522449	0.877748	0.0816639	0.915216	0.0539148	1.08918	0.0749411	0.953675	0.432823
6m	2165	2164	S	S	1.06422	0.617554	1.44323	0.00038298	1.42978	0.000808374	1.55278	0.145165	0.959297	0.770257	1.08199	0.163066	1.01739	0.738274	1.05472	0.472059	1.02062	0.85299
1m	2169	2168	S	S	1.36922	0.062939	0.482651	0.00031583	1.66804	0.00105656	1.12454	0.238742	0.872707	0.1295	1.94505	0.00145585	1.63286	0.0434813	0.639625	0.00752383	0.776959	0.0186611	1.0125	0.855844	0.93853	0.630424	0.951633	0.66316	1.25721	0.035166	1.06666	0.521664	1.30513	0.0106303	0.786692	0.322486
3m	2169	2168	S	S	1.00528	n.a.	1.01271	0.972946	0.958561	0.833442	1.15987	0.113073	0.766347	0.208631	0.865127	0.04755	0.925364	0.0488674	1.06073	0.210847	0.893925	0.0240811
6m	2169	2168	S	S	0.948121	0.641666	1.3344	0.0113503	1.40719	0.0015838	1.43248	0.0900027	0.983583	0.92008	0.987072	0.884291	0.910236	0.373962	0.945241	0.429381	0.986587	0.904182
1m	2171	2170	T	T	1.70177	0.228537	1.00989	0.97948	0.981001	0.96511	1.36503	0.0855277	0.868083	n.a.	1.25758	0.331585	1.16944	n.a.	0.435487	n.a.	1.02227	n.a.	1.27622	0.0811287	0.638445	n.a.	1.08542	0.72855	0.722908	n.a.
3m	2171	2170	T	T	0.759242	0.00016218	0.763324	0.00103548	0.812852	9.07688e-06	1.43733	0.0605877	3.39833	1.03154e-05	0.858682	0.000371593	0.763502	4.13128e-07	1.09305	0.014354	1.01404	0.840313
6m	2171	2170	T	T	0.937858	0.633228	1.36336	0.00024478	1.29892	0.0131583	1.00934	0.960492	0.739856	0.262433	1.15756	0.0610747	1.01786	0.751236	1.09186	0.29195	1.11693	0.476963
1m	2192	2191	T	T
3m	2192	2191	T	T									1.17373	n.a.	0.472691	n.a.	0.668432	n.a.	1.14063	n.a.	1.05313	n.a.
6m	2192	2191	T	T
1m	2195	2194	T	T	0.865354	0.0482033	1.0707	0.403003	1.08532	0.419596	1.22295	0.135528	0.557485	n.a.			1.18955	n.a.	0.01	n.a.	0.767676	n.a.											1.34941	0.0937353
3m	2195	2194	T	T	0.374536	n.a.	1.20438	0.723018	0.919012	0.881686	0.941013	0.730452	0.988829	0.94857	0.715334	0.0394217	0.8736	0.179038	1.08275	0.352092	0.878673	0.356837
6m	2195	2194	T	T	1.23588	0.27851	0.968086	n.a.	0.8384	n.a.	1.27854	0.336468	0.812785	0.190979	1.21419	0.343625	0.957612	0.451532	1.02434	n.a.	1.09534	0.756061
1m	2297	2296	T	T							1.79875	n.a.
3m	2297	2296	T	T							0.840474	n.a.
6m	2297	2296	T	T							1.37695	n.a.
1m	2316	2315	S	S	1.01864	n.a.	0.952531	n.a.	0.861765	n.a.	1.86061	n.a.											1.4925	n.a.			0.578365	n.a.
3m	2316	2315	S	S							3.58383	n.a.							0.476311	n.a.
6m	2316	2315	S	S							1.9451	n.a.
1m	2319	2318	S	S	0.524385	n.a.	0.942998	n.a.	0.857352	n.a.	1.23231	n.a.													0.574692	n.a.			0.357993	n.a.
3m	2319	2318	S	S							3.75326	n.a.
6m	2319	2318	S	S							3.23453	n.a.
1m	2328	2327	T	T	1.11668	0.320021	0.797606	0.237747	1.06979	0.426286	1.03268	0.819419	2.10175	n.a.	0.872253	n.a.	1.15075	0.0379389	0.336168	n.a.	0.220874	n.a.
3m	2328	2327	T	T	0.92742	n.a.	0.852919	n.a.	1.33517	n.a.	1.29173	0.497278	0.953338	0.578089	0.757306	0.0573	0.796564	0.0293176	0.833123	0.0881447	0.669191	0.000408859
6m	2328	2327	T	T							1.37569	n.a.	0.73593	n.a.	0.772806	n.a.	1.18019	n.a.	0.661906	n.a.
1m	2331	2330	T	T
3m	2331	2330	T	T									0.790324	n.a.	0.889535	n.a.	0.743769	n.a.	0.665366	n.a.	0.707563	n.a.
6m	2331	2330	T	T
1m	2332	2331	S	S									0.906801	n.a.	0.897831	n.a.	0.706953	n.a.	0.241537	n.a.	0.864907	n.a.
3m	2332	2331	S	S	1.01516	n.a.	1.35131	n.a.	1.77431	n.a.			1.09059	0.479437	0.607368	0.0955974	0.705323	0.0597467	0.859005	0.443756	0.820855	0.272206
6m	2332	2331	S	S	1.83575	0.125443	1.16701	n.a.	0.967322	n.a.			1.04232	n.a.	0.324335	n.a.	0.667413	n.a.	1.17924	n.a.	1.14646	n.a.
1m	2335	2334	T	T	1.27478	n.a.	0.832599	n.a.	1.62367	n.a.			0.922437	n.a.	1.75648	n.a.	1.25667	n.a.	0.813183	n.a.					0.642173	n.a.			1.03842	n.a.
3m	2335	2334	T	T									0.552529	0.350153	0.637994	0.303893	0.727685	0.171863	0.757965	0.0254351	0.746339	0.0249545
6m	2335	2334	T	T									0.661506	n.a.	0.801151	n.a.	0.823385	n.a.	0.484736	n.a.	0.497324	n.a.
1m	2337	2336	T	T
3m	2337	2336	T	T
6m	2337	2336	T	T	1.2967	n.a.	1.01912	n.a.	0.958251	n.a.			1.34938	n.a.	0.686115	n.a.	0.776789	n.a.
1m	2338	2337	S	S	0.723779	n.a.	2.24583	n.a.	1.10804	n.a.	1.54377	n.a.	0.822234	n.a.	0.447249	n.a.	0.67246	n.a.	0.863422	n.a.	1.00003	n.a.
3m	2338	2337	S	S							0.914945	n.a.	1.30254	0.391339	0.509822	0.210191	0.839976	0.47485	0.852225	0.603259	0.711115	0.149591
6m	2338	2337	S	S							1.11174	n.a.	1.05453	0.75676	1.05277	0.749056	0.94472	0.502803	0.805204	0.270019	0.863406	0.537845
1m	2340	2339	S	S	0.917897	0.554402	0.893985	0.507159	0.938388	0.7405	0.397838	n.a.	0.771622	0.259593	1.03974	0.779164	1.50019	0.477133	0.804938	0.144313	0.48637	0.460299	1.18417	n.a.	1.97464	n.a.	0.608919	n.a.	0.497242	n.a.
3m	2340	2339	S	S	0.689999	n.a.	0.800206	n.a.	0.878648	n.a.			1.12422	0.526545	0.746463	0.196912	0.733667	0.00514329	0.896551	0.267392	0.804303	0.149526
6m	2340	2339	S	S	1.123	0.67543	1.13901	0.441484	0.842036	0.205036			0.932198	0.369973	1.04534	0.67356	1.1825	0.421949	0.889895	0.108702	0.686324	0.137468
1m	2341	2340	S	S	0.939315	0.0363893	0.997772	0.974013	0.951589	0.140977	0.956266	0.599875	0.932613	0.0949596	1.0626	0.285772	1.2383	0.0065584	0.622013	9.41236e-14	0.894168	0.348463	1.21265	0.00275292	1.11077	0.180833	0.664432	5.56184e-07	0.826999	0.0367187	0.852553	0.117329	2.0522	3.83757e-28	1.05049	0.36423
3m	2341	2340	S	S	0.919568	0.287504	0.869731	0.189955	1.09549	0.0518626	0.981432	0.900556	1.13621	2.20306e-05	0.787612	1.49685e-10	0.851578	5.59198e-14	0.950973	0.0126647	0.848304	3.78313e-13
6m	2341	2340	S	S	1.07321	0.345326	1.10326	0.0820082	1.08001	0.157263	1.13119	0.131061	0.97142	0.274593	1.05021	0.201381	0.994617	0.879199	0.865929	6.26131e-05	0.965385	0.442556
1m	2358	2357	S	S	0.759563	n.a.	0.710432	n.a.	0.407129	n.a.
3m	2358	2357	S	S
6m	2358	2357	S	S

## Sheet: Spectrin beta (Nあり)
Phosphorylated peptides of Spectrin beta chain in AD and FTLD model mice (Confidence>95%, N=3),
and AD and DLB Human brain (Confidence>95%, N=5)
UniProt Accession	Gene symbol	Gene name	Full name	KEGG ID
Q62261	SPTB2_MOUSE	Sptbn1	Spectrin beta chain, non-erythrocytic 1
	N≧3	increase	p<0.05
		decrease
					Mouse																																				Human
					FTLD																				AD																AD ( m:f = 0:5, age=79~86)								DLB (m:f = 0:5, age=79-93)
	Positon		Amino acid		CHMP2B				PGRN				TDP43				VCP				Tau				5xFAD				APP				PS1				PS2				AD_Occipital				AD_Temporal				DLB_Occipital
Age (mouse)	Mouse (2363aa)	Human (2364aa)	Mouse (2363aa)	Human (2364aa)	n (peptide)	N (mouse)	Mean Ratio	p-value (t-test)	n (peptide)	N (mouse)	Mean Ratio	p-value (t-test)	n (peptide)	N (mouse)	Mean Ratio	p-value (t-test)	n (peptide)	N (mouse)	Mean Ratio	p-value (t-test)	n (peptide)	N (mouse)	Mean Ratio	p-value (t-test)	n (peptide)	N (mouse)	Mean Ratio	p-value (t-test)	n (peptide)	N (mouse)	Mean Ratio	p-value (t-test)	n (peptide)	N (mouse)	Mean Ratio	p-value (t-test)	n (peptide)	N (mouse)	Mean Ratio	p-value (t-test)	n (peptide)	N (mouse)	Mean Ratio	p-value (t-test)	n (peptide)	N (mouse)	Mean Ratio	p-value (t-test)	n (peptide)
1m	808	808	S	S	1	1	0.841659	n.a.	1	1	1.29491	n.a.	1	1	1.37171	n.a.	(not detected)				1	1	1.6362	n.a.	1	1	1.27755	n.a.	1	1	0.916753	n.a.	1	1	1.02227	n.a.	1	1	1.10418	n.a.	(not detected)				(not detected)				(not detected)
3m	808	808	S	S	1	1	1.20959	n.a.	1	1	1.25428	n.a.	1	1	1.30129	n.a.					1	1	0.616402	n.a.	1	1	0.691324	n.a.	1	1	0.73507	n.a.	1	1	1.17129	n.a.	1	1	0.923243	n.a.
6m	808	808	S	S
	1217	1217	T	T	(not detected)				(not detected)				(not detected)				(not detected)				(not detected)				(not detected)				(not detected)				(not detected)				(not detected)				(not detected)				(not detected)				(not detected)
1m	1723	1723	S	S													(not detected)				(not detected)				(not detected)				(not detected)				(not detected)				(not detected)				(not detected)				(not detected)				(not detected)
3m	1723	1723	S	S
6m	1723	1723	S	S	1	1	0.846983	n.a.	1	1	0.744289	n.a.	1	1	0.744489	n.a.
1m	2102	2102	S	S	18	3	0.819976	0.0268596	18	3	0.77481	3.37133e-05	18	3	0.858661	0.0554907	4	3	0.524423	0.178332	11	3	1.01417	0.77578	10	3	1.49203	2.92359e-05	11	3	1.14064	0.0829274	11	3	0.852316	0.080808	10	3	0.893813	0.248561	38	5	1.47613	4.95547e-14	21	5	0.994303	0.920738	38
3m	2102	2102	S	S	12	2	1.0153	0.74364	12	2	0.899824	0.0425438	12	2	0.922129	0.288877	4	1	0.657029	0.657122	18	3	1.00966	0.933222	18	3	1.42134	9.79179e-05	18	3	0.876999	0.0200092	18	3	1.0629	0.236254	18	3	0.960726	0.448553
6m	2102	2102	S	S	11	3	1.16366	0.536238	12	3	1.33248	0.0249092	12	3	1.79715	1.71201e-05	4	3	1.39337	0.619027	21	3	0.846169	0.00242578	22	3	0.898389	0.0732799	22	3	0.899874	0.00357709	22	3	1.01892	0.539373	22	3	0.844782	0.00040847
1m	2107	2107	T	T	1	1	0.791096	n.a.	1	1	0.640494	n.a.	1	1	0.708474	n.a.	(not detected)				(not detected)				(not detected)				(not detected)				(not detected)				(not detected)				(not detected)				(not detected)				(not detected)
3m	2107	2107	T	T	1	1	0.923476	n.a.	1	1	0.763979	n.a.	1	1	0.817813	n.a.
6m	2107	2107	T	T
1m	2115	2115	S	S	(not detected)												(not detected)				(not detected)				(not detected)				(not detected)				(not detected)				(not detected)				(not detected)				(not detected)				(not detected)
3m	2115	2115	S	S
6m	2115	2115	S	S
1m	2122	2121	S	S	(not detected)				(not detected)				(not detected)				(not detected)				(not detected)				(not detected)				(not detected)				(not detected)				(not detected)				(not detected)				(not detected)				(not detected)
3m	2122	2121	S	S
6m	2122	2121	S	S
1m	2128	2127	S	S	70	3	1.28798	0.0088856	49	3	0.847413	0.168533	59	3	0.940911	0.350592	78	3	1.38829	0.00125	32	3	0.941748	0.255741	31	3	1.40064	1.73484e-05	27	2	1.43261	8.32796e-07	28	3	0.763297	0.0030555	31	3	1.17379	0.0510068	27	5	0.989801	0.919323	42	5	1.20998	0.000662359	32
3m	2128	2127	S	S	47	3	0.890454	0.00106465	48	3	0.845738	1.05957e-08	48	3	0.896463	0.000311421	92	1	1.18925	0.00117885	124	3	0.904667	0.0821786	127	3	0.970887	0.313207	128	3	0.887065	0.000266392	126	3	0.931792	0.0191708	121	3	0.847268	1.45738e-07
6m	2128	2127	S	S	68	3	1.46155	1.85496e-08	61	3	1.20402	0.0199193	67	3	1.19469	0.000902393	71	3	1.10842	0.29675	112	3	0.803378	2.52692e-09	108	3	1.1203	0.00310316	110	3	1.02532	0.388308	110	3	0.977752	0.454857	106	3	0.913554	0.0138371
1m	2138	2137	S	S	206	3	1.02263	0.402723	197	3	1.25747	4.34034e-10	207	3	1.25248	1.18322e-11	131	3	1.4961	2.1809e-07	140	3	0.902476	1.60299e-05	137	3	1.45251	1.1959e-17	128	3	1.39089	1.98331e-22	126	3	0.816286	4.7304e-07	132	3	1.07999	0.0534276	91	5	1.09747	0.0134112	200	5	1.12203	1.93399e-06	95
3m	2138	2137	S	S	138	3	1.12657	0.000312336	151	3	1.02233	0.360036	147	3	1.10483	2.03725e-05	133	1	1.36805	9.37122e-08	207	3	0.802977	4.59032e-07	209	3	1.03884	0.0976245	209	3	0.884201	2.77641e-07	209	3	0.938128	0.00280166	207	3	0.879903	3.49674e-11
6m	2138	2137	S	S	109	3	1.7413	5.11017e-23	99	3	1.36467	1.22387e-09	105	3	1.21749	3.16157e-05	123	3	1.14739	0.0779765	211	3	0.883723	4.16871e-09	211	3	1.03004	0.223112	203	3	1.00539	0.787689	205	3	1.01835	0.362274	203	3	0.909398	3.09833e-05
1m	2160	2159	S	S	4	1	1.90733	0.00886641	4	1	0.467935	0.00457277	4	1	6.00187	0.000448096	(not detected)				(not detected)				(not detected)				(not detected)				(not detected)				(not detected)				(not detected)				(not detected)				(not detected)
3m	2160	2159	S	S
6m	2160	2159	S	S
1m	2161	2160	S	S	15	1	1.33676	0.00527235	15	1	0.423779	1.16356e-06	15	1	2.88834	1.12658e-06	(not detected)																								(not detected)				(not detected)				(not detected)
3m	2161	2160	S	S																	2	2	1.35389	n.a.	2	2	0.902152	n.a.	2	2	1.25652	n.a.	2	2	0.896168	n.a.	2	2	0.937793	n.a.
6m	2161	2160	S	S
1m	2164	2163	S	S	9	2	1.44058	0.247296	10	2	0.636006	0.115787	10	2	1.21575	0.580199	7	1	1.62859	0.00599291	1	1	0.868083	n.a.	3	2	1.34707	0.375008	2	2	1.16944	n.a.	1	1	0.435487	n.a.	1	1	1.02227	n.a.	2	2	0.620454	n.a.					2
3m	2164	2163	S	S	4	1	0.759242	0.00016218	4	1	0.763324	0.00103548	5	2	0.900493	0.364016	7	1	1.35173	0.185988	9	2	3.15971	0.000154801	12	2	0.853162	0.00254107	10	2	0.797945	0.00129864	10	2	1.07759	0.0449795	10	2	1.02645	0.641572
6m	2164	2163	S	S	15	2	0.946833	0.682231	17	2	1.28326	0.00150764	18	2	1.19621	0.0278086	7	1	1.00934	0.960492	10	3	0.56961	0.0776784	17	3	1.18018	0.0715929	15	3	1.04935	0.477886	14	3	1.0409	0.644134	12	3	0.979472	0.898604
1m	2165	2164	S	S	25	2	1.57059	0.000193778	20	2	0.663524	0.0141891	25	2	2.6823	6.28897e-08	8	1	0.921305	0.523792	4	1	0.86073	0.141516	6	2	1.6918	0.00794638	5	1	1.65411	0.0351813	6	1	0.608414	0.00464088	6	1	0.867538	0.147613	37	5	1.09392	0.0482961	33	5	1.03096	0.667041	38
3m	2165	2164	S	S	2	1	1.00528	n.a.	2	1	1.13764	n.a.	2	1	1.00687	n.a.	8	1	1.20341	0.229103	24	3	0.839123	0.522449	28	3	0.877748	0.0816639	27	3	0.915216	0.0539148	28	3	1.08918	0.0749411	27	3	0.953675	0.432823
6m	2165	2164	S	S	27	2	1.06422	0.617554	28	2	1.44323	0.00038298	29	2	1.42978	0.000808374	4	1	1.55278	0.145165	25	3	0.959297	0.770257	30	3	1.08199	0.163066	32	3	1.01739	0.738274	28	3	1.05472	0.472059	28	3	1.02062	0.85299
1m	2169	2168	S	S	18	3	1.36922	0.062939	14	3	0.482651	0.00031583	18	3	1.66804	0.00105656	11	3	1.12454	0.238742	4	1	0.872707	0.1295	6	1	1.94505	0.00145585	5	1	1.63286	0.0434813	7	1	0.639625	0.00752383	6	1	0.776959	0.0186611	30	5	1.0125	0.855844	18	5	0.93853	0.630424	31
3m	2169	2168	S	S	2	1	1.00528	n.a.	4	2	1.01271	0.972946	4	3	0.958561	0.833442	11	1	1.15987	0.113073	24	3	0.766347	0.208631	27	3	0.865127	0.04755	27	3	0.925364	0.0488674	28	3	1.06073	0.210847	27	3	0.893925	0.0240811
6m	2169	2168	S	S	21	2	0.948121	0.641666	23	2	1.3344	0.0113503	24	2	1.40719	0.0015838	9	3	1.43248	0.0900027	20	3	0.983583	0.92008	25	3	0.987072	0.884291	28	3	0.910236	0.373962	22	3	0.945241	0.429381	24	3	0.986587	0.904182
1m	2171	2170	T	T	6	3	1.70177	0.228537	6	3	1.00989	0.97948	7	3	0.981001	0.96511	9	1	1.36503	0.0855277	1	1	0.868083	n.a.	4	2	1.25758	0.331585	2	2	1.16944	n.a.	1	1	0.435487	n.a.	1	1	1.02227	n.a.	4	3	1.27622	0.0811287	1	1	0.638445	n.a.	4
3m	2171	2170	T	T	4	1	0.759242	0.00016218	4	1	0.763324	0.00103548	4	1	0.812852	9.07688e-06	9	1	1.43733	0.0605877	10	2	3.39833	1.03154e-05	14	2	0.858682	0.000371593	11	2	0.763502	4.13128e-07	11	2	1.09305	0.014354	11	2	1.01404	0.840313
6m	2171	2170	T	T	18	2	0.937858	0.633228	20	2	1.36336	0.00024478	21	2	1.29892	0.0131583	7	1	1.00934	0.960492	13	3	0.739856	0.262433	21	3	1.15756	0.0610747	19	3	1.01786	0.751236	18	3	1.09186	0.29195	16	3	1.11693	0.476963
1m	2192	2191	T	T	(not detected)				(not detected)				(not detected)				(not detected)																								(not detected)				(not detected)				(not detected)
3m	2192	2191	T	T																	1	1	1.17373	n.a.	1	1	0.472691	n.a.	1	1	0.668432	n.a.	1	1	1.14063	n.a.	1	1	1.05313	n.a.
6m	2192	2191	T	T
1m	2195	2194	T	T	11	2	0.865354	0.0482033	10	2	1.0707	0.403003	11	2	1.08532	0.419596	10	2	1.22295	0.135528	2	2	0.557485	n.a.					1	1	1.18955	n.a.	1	1	0.01	n.a.	1	1	0.767676	n.a.	(not detected)				(not detected)				(not detected)
3m	2195	2194	T	T	1	1	0.374536	n.a.	3	2	1.20438	0.723018	3	2	0.919012	0.881686	11	1	0.941013	0.730452	8	3	0.988829	0.94857	7	2	0.715334	0.0394217	9	2	0.8736	0.179038	8	3	1.08275	0.352092	8	3	0.878673	0.356837
6m	2195	2194	T	T	3	1	1.23588	0.27851	1	1	0.968086	n.a.	2	1	0.8384	n.a.	3	2	1.27854	0.336468	3	2	0.812785	0.190979	4	3	1.21419	0.343625	4	3	0.957612	0.451532	2	2	1.02434	n.a.	3	2	1.09534	0.756061
1m	2297	2296	T	T	(not detected)				(not detected)				(not detected)				1	1	1.79875	n.a.	(not detected)				(not detected)				(not detected)				(not detected)				(not detected)				(not detected)				(not detected)				(not detected)
3m	2297	2296	T	T													1	1	0.840474	n.a.
6m	2297	2296	T	T													1	1	1.37695	n.a.
1m	2316	2315	S	S	2	2	1.01864	n.a.	1	1	0.952531	n.a.	2	2	0.861765	n.a.	2	1	1.86061	n.a.	(not detected)				(not detected)				(not detected)												2	2	1.4925	n.a.	(not detected)				2
3m	2316	2315	S	S													2	1	3.58383	n.a.													1	1	0.476311	n.a.	0
6m	2316	2315	S	S													2	1	1.9451	n.a.
1m	2319	2318	S	S	1	1	0.524385	n.a.	1	1	0.942998	n.a.	1	1	0.857352	n.a.	1	1	1.23231	n.a.	(not detected)				(not detected)				(not detected)				(not detected)				(not detected)				(not detected)				1	1	0.574692	n.a.	(not detected)
3m	2319	2318	S	S													1	1	3.75326	n.a.
6m	2319	2318	S	S													1	1	3.23453	n.a.
1m	2328	2327	T	T	6	2	1.11668	0.320021	5	2	0.797606	0.237747	6	2	1.06979	0.426286	3	2	1.03268	0.819419	2	1	2.10175	n.a.	2	1	0.872253	n.a.	3	1	1.15075	0.0379389	2	1	0.336168	n.a.	1	1	0.220874	n.a.	(not detected)				(not detected)				(not detected)
3m	2328	2327	T	T	1	1	0.92742	n.a.	1	1	0.852919	n.a.	2	1	1.33517	n.a.	3	1	1.29173	0.497278	9	3	0.953338	0.578089	8	3	0.757306	0.0573	9	3	0.796564	0.0293176	8	3	0.833123	0.0881447	8	3	0.669191	0.000408859
6m	2328	2327	T	T													2	1	1.37569	n.a.	1	1	0.73593	n.a.	1	1	0.772806	n.a.	1	1	1.18019	n.a.	1	1	0.661906	n.a.	0
1m	2331	2330	T	T	(not detected)				(not detected)				(not detected)				(not detected)																								(not detected)				(not detected)				(not detected)
3m	2331	2330	T	T																	2	2	0.790324	n.a.	2	2	0.889535	n.a.	2	2	0.743769	n.a.	2	2	0.665366	n.a.	2	2	0.707563	n.a.
6m	2331	2330	T	T
1m	2332	2331	S	S													(not detected)				2	2	0.906801	n.a.	2	2	0.897831	n.a.	2	2	0.706953	n.a.	1	1	0.241537	n.a.	2	2	0.864907	n.a.	(not detected)				(not detected)				(not detected)
3m	2332	2331	S	S	1	1	1.01516	n.a.	1	1	1.35131	n.a.	1	1	1.77431	n.a.					6	3	1.09059	0.479437	6	3	0.607368	0.0955974	6	3	0.705323	0.0597467	6	3	0.859005	0.443756	6	3	0.820855	0.272206
6m	2332	2331	S	S	3	2	1.83575	0.125443	1	1	1.16701	n.a.	1	1	0.967322	n.a.					1	1	1.04232	n.a.	1	1	0.324335	n.a.	1	1	0.667413	n.a.	1	1	1.17924	n.a.	1	1	1.14646	n.a.
1m	2335	2334	T	T	1	1	1.27478	n.a.	1	1	0.832599	n.a.	1	1	1.62367	n.a.	(not detected)				1	1	0.922437	n.a.	1	1	1.75648	n.a.	1	1	1.25667	n.a.	1	1	0.813183	n.a.					(not detected)				2	2	0.642173	n.a.	(not detected)
3m	2335	2334	T	T																	3	2	0.552529	0.350153	3	2	0.637994	0.303893	3	2	0.727685	0.171863	3	2	0.757965	0.0254351	3	2	0.746339	0.0249545
6m	2335	2334	T	T																	1	1	0.661506	n.a.	1	1	0.801151	n.a.	1	1	0.823385	n.a.	1	1	0.484736	n.a.	1	1	0.497324	n.a.
1m	2337	2336	T	T													(not detected)																(not detected)				(not detected)				(not detected)				(not detected)				(not detected)
3m	2337	2336	T	T
6m	2337	2336	T	T	2	2	1.2967	n.a.	1	1	1.01912	n.a.	2	2	0.958251	n.a.					1	1	1.34938	n.a.	1	1	0.686115	n.a.	1	1	0.776789	n.a.
1m	2338	2337	S	S	2	1	0.723779	n.a.	2	1	2.24583	n.a.	2	1	1.10804	n.a.	2	2	1.54377	n.a.	1	1	0.822234	n.a.	2	2	0.447249	n.a.	1	1	0.67246	n.a.	1	1	0.863422	n.a.	1	1	1.00003	n.a.	(not detected)				(not detected)				(not detected)
3m	2338	2337	S	S													2	1	0.914945	n.a.	3	2	1.30254	0.391339	3	2	0.509822	0.210191	3	2	0.839976	0.47485	3	2	0.852225	0.603259	3	2	0.711115	0.149591
6m	2338	2337	S	S													2	2	1.11174	n.a.	4	3	1.05453	0.75676	4	3	1.05277	0.749056	4	3	0.94472	0.502803	4	3	0.805204	0.270019	4	3	0.863406	0.537845
1m	2340	2339	S	S	5	2	0.917897	0.554402	5	2	0.893985	0.507159	5	2	0.938388	0.7405	1	1	0.397838	n.a.	4	2	0.771622	0.259593	4	2	1.03974	0.779164	4	2	1.50019	0.477133	4	2	0.804938	0.144313	4	2	0.48637	0.460299	2	2	1.18417	n.a.	2	2	1.97464	n.a.	2
3m	2340	2339	S	S	1	1	0.689999	n.a.	1	1	0.800206	n.a.	1	1	0.878648	n.a.					5	3	1.12422	0.526545	5	3	0.746463	0.196912	5	3	0.733667	0.00514329	5	3	0.896551	0.267392	5	3	0.804303	0.149526
6m	2340	2339	S	S	3	2	1.123	0.67543	3	2	1.13901	0.441484	3	2	0.842036	0.205036					3	2	0.932198	0.369973	3	2	1.04534	0.67356	3	2	1.1825	0.421949	3	2	0.889895	0.108702	3	2	0.686324	0.137468
1m	2341	2340	S	S	101	3	0.939315	0.0363893	94	3	0.997772	0.974013	100	3	0.951589	0.140977	53	3	0.956266	0.599875	78	3	0.932613	0.0949596	75	3	1.0626	0.285772	66	3	1.2383	0.0065584	64	3	0.622013	9.41236e-14	67	3	0.894168	0.348463	75	5	1.21265	0.00275292	35	5	1.11077	0.180833	75
3m	2341	2340	S	S	43	3	0.919568	0.287504	47	3	0.869731	0.189955	45	3	1.09549	0.0518626	53	1	0.981432	0.900556	106	3	1.13621	2.20306e-05	106	3	0.787612	1.49685e-10	106	3	0.851578	5.59198e-14	104	3	0.950973	0.0126647	105	3	0.848304	3.78313e-13
6m	2341	2340	S	S	63	3	1.07321	0.345326	55	3	1.10326	0.0820082	62	3	1.08001	0.157263	51	3	1.13119	0.131061	80	3	0.97142	0.274593	79	3	1.05021	0.201381	77	3	0.994617	0.879199	77	3	0.865929	6.26131e-05	77	3	0.965385	0.442556
1m	2358	2357	S	S	1	1	0.759563	n.a.	1	1	0.710432	n.a.	1	1	0.407129	n.a.	(not detected)				(not detected)				(not detected)				(not detected)				(not detected)				(not detected)				(not detected)				(not detected)				(not detected)
3m	2358	2357	S	S
6m	2358	2357	S	S
[truncated: 19 more columns]
