# Supplementary material for: Prediction and verification of the AD-FTLD common pathomechanism based on dynamic molecular network analysis
Source: Commun Biol. 2021 Aug 12;4:961. doi: 10.1038/s42003-021-02475-6 (PMC8361101; doi:10.1038/s42003-021-02475-6)
Supplement: Supplementary file 5 — Supplementary Data 3 [file 42003_2021_2475_MOESM5_ESM.xlsx]

## Sheet: Tau (Nなし)
Phosphorylated peptides of Tau in AD and FTLD model mice (Confidence>95%, N=3),
and AD and DLB Human brain (Confidence>95%, N=5)
UniProt Accession	Gene symbol	Gene name	Full name	KEGG ID
P10637	TAU_MOUSE	Mapt	Microtubule-associated protein tau	mmu:17762
	N≧3	increase	p<0.05
PGRN	Acta	decrease			Mouse																		Human
					FTLD										AD								AD ( m:f = 0:5, age=79~86)				DLB (m:f = 0:5, age=79-93)				FTLD
	Positon		Amino acid		CHMP2B		PGRN		TDP43		VCP		Tau		5xFAD		APP		PS1		PS2		AD_Occipital		AD_Temporal		DLB_Occipital		DLB_Temporal		FTLD_Occipital		FTLD_Temporal		FTLD_Frontal
Age (mouse)	Mouse (430aa)	Human (441aa)	Mouse (430aa)	Human (441aa)	Mean Ratio	p-value (t-test)	Mean Ratio	p-value (t-test)	Mean Ratio	p-value (t-test)	Mean Ratio	p-value (t-test)	Mean Ratio	p-value (t-test)	Mean Ratio	p-value (t-test)	Mean Ratio	p-value (t-test)	Mean Ratio	p-value (t-test)	Mean Ratio	p-value (t-test)	Mean Ratio	p-value (t-test)	Mean Ratio	p-value (t-test)	Mean Ratio	p-value (t-test)	Mean Ratio	p-value (t-test)	Mean Ratio	p-value (t-test)	Mean Ratio	p-value (t-test)	Mean Ratio	p-value (t-test)
1m	50	61	S	S																			1.21028	0.0276196			0.529504	0.00890344					1.32575	0.0229103
3m	50	61	S	S
6m	50	61	S	S
1m	53	64	S	S																			0.931288	n.a.			1.97922	0.0135761
3m	53	64	S	S
6m	53	64	S	S
1m	57	68	S	S	0.863218	0.108978	0.986153	0.885161	1.7333	0.000471898	1.05994	0.743518	0.974602	0.780293	1.41932	0.0136064	1.25635	0.0306477	0.708302	0.0975662	0.958271	0.735808									2.98267	n.a.	1.50237	0.0196126
3m	57	68	S	S	1.16352	0.0318443	1.10512	0.17323	0.954465	0.639143	1.17551	0.0271012	0.927924	0.304312	0.995195	0.918058	0.890978	0.0194327	0.912574	0.123165	0.810054	0.000193764
6m	57	68	S	S	1.65351	0.00422985	1.14132	0.267284	1.19628	0.25222	1.19031	0.192023	1.41913	0.00115827	1.00258	0.978136	0.854315	0.0539537	1.09709	0.415239	0.996801	0.967622
1m	58	69	T	T																			1.08953	n.a.	1.25796	0.21492	1.03593	n.a.	1.58395	0.0179196			1.93795	0.000153875
3m	58	69	T	T
6m	58	69	T	T
1m	170	181	T	T	0.976136	0.567384	1.2295	0.154556	0.880427	0.0844347	1.12534	0.0160068	1.10841	0.000209366	1.42534	5.64284e-08	1.11151	0.0317218	0.977648	0.689787	0.965901	0.68827	1.27317	0.00109828	0.911696	0.311499	1.13258	0.321506	1.40664	2.89032e-07					1.03855	0.0542301
3m	170	181	T	T	1.106	0.0225521	0.829559	0.00103795	0.602862	0.000412604	1.01868	0.781777	1.07977	0.163348	1.35285	4.72558e-09	0.964761	0.157289	1.0435	0.0869769	0.940721	0.000239472
6m	170	181	T	T	0.87636	0.0797206	1.31687	3.10739e-08	1.17703	0.466008	2.21148	8.9993e-24	1.09907	0.00282952	1.00694	0.873573	0.895349	0.000171288	1.09516	0.0288775	0.81679	9.70981e-10
1m	187	198	S	S																			1.58251	0.0627276	0.398373	0.0082198	0.913941	0.864991	0.549634	0.0529626					0.917054	0.563378
3m	187	198	S	S
6m	187	198	S	S
1m	188	199	S	S	1.29243	4.38424e-06	1.13035	0.165374	0.984302	0.699876	1.35851	5.92984e-05	3.25139	3.81716e-24	1.45216	2.27034e-06	1.29205	0.000158434	0.832022	0.0479259	0.817382	0.0116229	1.54518	2.68212e-06	1.30751	0.000984752	0.905806	0.519738	1.03538	0.735359					1.38902	3.82208e-08
3m	188	199	S	S	0.723588	3.32272e-07	0.754506	6.8006e-10	0.807532	3.31149e-07	0.692744	1.63301e-07	4.51294	4.46079e-41	1.0973	0.0244983	0.89206	0.00301331	0.944143	0.196094	0.819201	1.17316e-09
6m	188	199	S	S	1.3653	7.9858e-05	1.29336	8.24692e-06	1.06944	0.408839	1.63013	2.29023e-13	3.43559	1.23899e-51	1.17683	0.000280791	1.10214	0.00135167	1.03432	0.299442	0.804991	1.04711e-07
1m	191	202	S	S	1.12987	0.00588843	1.06673	0.308474	1.01335	0.711833	1.28675	6.90086e-05	3.11119	2.60109e-28	1.5696	1.16584e-08	1.3121	5.65786e-05	0.900845	0.299846	0.849262	0.0670959	1.35312	2.67364e-08	0.971675	0.410808	1.03172	0.67906	0.942616	0.121273			1.86277	0.00248979	1.2971	2.35462e-13
3m	191	202	S	S	0.919947	0.0359267	0.91182	0.00993352	0.782184	1.48766e-07	0.969768	0.497098	5.03925	1.51053e-58	1.12668	0.00480518	0.827569	1.05174e-08	0.933363	0.00412349	0.7783	8.25052e-19
6m	191	202	S	S	1.32265	0.00555162	1.45428	3.93853e-05	1.25493	0.000377534	1.66929	1.81005e-16	3.2953	4.06715e-81	1.15863	3.18796e-05	1.08717	0.000525461	1.04289	0.148372	0.772066	5.85195e-15
1m	203	214	S	S	0.991664	0.799687	1.4633	1.93295e-09	0.962415	0.861921	1.39328	8.36778e-10	3.76568	8.74727e-42	1.3163	1.3573e-06	1.49146	4.09465e-16	0.802915	0.000131047	1.07122	0.0970726	0.41077	0.0116421	0.843417	0.363933	0.956259	0.876781	1.42588	5.35375e-06	1.27722	0.264564	2.41004	2.22909e-10	1.10587	0.0692536
3m	203	214	S	S	1.06525	0.269173	0.980936	0.668329	0.651334	0.137608	1.0586	0.16551	4.09395	2.21805e-46	0.82672	9.49462e-10	0.957096	0.108581	0.996592	0.869937	0.860763	2.85754e-08
6m	203	214	S	S	1.77383	6.30583e-07	1.8592	6.30926e-10	1.16024	0.311358	1.44837	9.76672e-09	3.76952	9.21126e-32	0.931928	0.106479	1.33154	5.08353e-08	0.95196	0.0985466	0.864252	3.77335e-05
1m	206	217	T	T																					2.0855	0.000211428			0.93153	0.587576	0.782248	0.0833873	1.90109	7.75767e-15	1.37765	0.000250922
3m	206	217	T	T
6m	206	217	T	T
1m	220	231	T	T	0.925117	2	0.498334	2			0.863478	2	2.11204		0.748649		1.15337		0.245187		0.227062
3m	220	231	T	T	1.37984	7.04345e-05	1.24479	1.65669e-05			1.25183	6.45406e-05
6m	220	231	T	T	1.93594	8.19182e-07	1.2205	0.0478718			1.44084	0.000600406
1m	385	396	S	S	1.70527	1.6024e-06	0.732761	0.00373432	0.997761	0.991202	1.04938	0.658832	2.69649	1.18895e-09	1.3076	0.106937	1.04273	0.67642	0.67895	0.0322427	0.856709	0.378984											1.72684	4.12677e-05	1.07194	0.517243
3m	385	396	S	S	0.92889	0.205025	0.973469	0.66389	0.692491	0.0561579	1.07345	0.295965	3.88295	7.63729e-11	1.00524	0.952933	0.989459	0.856691	0.955023	0.329295	0.852156	0.00373395
6m	385	396	S	S	1.25532	0.00548608	1.22496	0.0555593	0.896436	0.330697	1.44731	0.00218066	2.6361	5.11108e-32	1.28037	2.30885e-08	0.968652	0.353819	0.929789	0.0483689	0.838999	5.44822e-05
1m	389	400	S	S	1.62171	2.18159e-05	1.00046	0.996967	1.09798	0.509455	1.41883	0.00706352	3.04381	7.04496e-08	2.0648	0.00366808	1.10457	0.389923	1.13975	0.394475	0.900611	0.581964	1.31455	0.019856	1.26933	0.0332744	1.20372	0.502537	1.02671	0.781737
3m	389	400	S	S	0.981702	0.800353	0.98704	0.813859	0.739031	0.000341055	0.93651	0.159657	3.85643	5.04474e-15	1.10559	0.30035	1.01589	0.752296	0.992089	0.863264	0.824761	9.71181e-05
6m	389	400	S	S	1.34607	0.0016967	1.25266	0.00237901	1.02201	0.805366	1.48452	2.06562e-07	3.33124	3.11813e-38	1.30787	1.90374e-07	0.96787	0.33584	0.908326	0.00270902	0.791521	9.83585e-08
1m	393	404	S	S	1.27081	2.43483e-07	1.25941	5.84301e-06	1.13882	0.00793783	1.47553	2.44849e-13	3.74165	2.48384e-74	1.90462	3.90528e-24	1.34687	4.68776e-15	1.20566	0.000320286	0.997393	0.951476	1.05822	0.03459	0.964361	0.125517	0.773953	3.87686e-09	1.0853	0.000157816	1.46964	6.0305e-12	1.75392	1.4397e-40	0.997088	0.853477
3m	393	404	S	S	1.11885	1.32686e-05	0.987597	0.642425	0.671008	4.14557e-13	0.956572	0.130829	4.84103	2.81924e-78	1.15092	1.71893e-05	0.967502	0.117132	0.983138	0.315149	0.823328	4.86739e-24
6m	393	404	S	S	1.73024	7.45539e-22	1.83184	3.57024e-21	1.05884	0.22521	1.5603	9.82848e-23	3.93345	4.675e-128	1.14336	7.68149e-07	0.977361	0.262737	1.03261	0.0793044	0.81816	1.0005e-16
1m	398	409	S	S	1.13561	0.484044	0.897224	0.6718	0.661704	0.0924839	1.3121	0.293437	4.54621	2.90728e-15	1.32025	0.0882476	0.900615	0.577383	1.69382	0.00864542	0.827877	0.34309
3m	398	409	S	S	0.866431	0.236524	0.953532	0.454753	0.864472	0.170686	0.484692	1.32126e-05	3.77911	8.62153e-26	1.26844	0.15621	1.14811	0.280752	1.00495	0.932221	1.06676	0.562567
6m	398	409	S	S	0.858491	0.819265	0.630805	0.0535775	1.52154	0.00198956	0.875927	0.459933	2.78355	4.03071e-15	1.14685	0.0359181	1.00812	0.903568	1.00911	0.851446	0.876519	0.118938
1m	401	412	S	S	1.55539	0.00338117	1.16604	0.240619	0.639454	0.00237057	1.1818	0.225353	4.87912	1.36456e-22	0.682478	0.0960728	0.473227	0.00869397	1.11597	0.501561	1.03878	0.772219
3m	401	412	S	S	0.951931	0.631764	1.04538	0.236403	0.954319	0.598239	0.568854	1.70921e-05	5.68888	2.00132e-23	1.73519	3.4765e-05	1.13424	0.347207	1.24386	0.000102559	1.23701	0.02343
6m	401	412	S	S	0.263887	0.0532528	0.636097	0.0242262	1.41764	0.000259096	0.579054	0.000216034	4.53176	1.86224e-20	1.02257	0.683036	1.12489	0.104839	0.924059	0.123912	0.773505	0.00154189
1m	402	413	S	S	1.00554	0.966816	1.04819	0.539126	0.898071	0.349929	1.2721	0.0013437	4.46431	8.01156e-17	0.853667	0.339697	0.67503	0.0186047	1.0751	0.574357	0.58502	0.00416713
3m	402	413	S	S	0.915719	0.276106	0.937673	0.1261	1.1006	0.353235	0.616199	2.49756e-08	4.85158	3.84904e-23	1.01277	0.918084	1.01704	0.847767	1.04176	0.338545	1.06086	0.366676
6m	402	413	S	S	1.21983	0.551302	1.96621	0.0129095	1.28167	0.00248454	1.77419	0.0107972	2.97504	2.69976e-38	1.03422	0.238399	1.06726	0.045726	1.13857	0.001635	0.864354	0.00511701
1m	405	416	S	S	0.823445	0.00177703	0.875568	0.00362144	0.77189	0.0300783	1.15043	0.00155505	6.10672	1.90577e-66	0.548354	2.05632e-07	0.714659	0.012379	0.33333	2.09305e-09	0.575821	1.13661e-05
3m	405	416	S	S	0.581943	2.34953e-05	0.905739	0.0435591	1.1515	0.0327215	0.812436	0.274529	7.90916	1.54485e-59	0.855873	0.031862	1.06752	0.173251	0.980694	0.564452	0.879183	0.00201021
6m	405	416	S	S	0.955675	0.764324	1.69269	2.90915e-06	1.41372	6.66833e-08	1.67214	3.87104e-07	3.71749	1.46266e-76	1.08913	9.73643e-05	1.08261	0.0194425	0.89132	8.38297e-08	0.650466	8.82594e-13

## Sheet: Tau (20180105)
Phosphorylated peptides of Tau in AD and FTLD model mice (Confidence>95%, N=3),
and AD and DLB Human brain (Confidence>95%, N=5)
UniProt Accession	Gene symbol	Gene name	Full name	KEGG ID
P10637	TAU_MOUSE	Mapt	Microtubule-associated protein tau	mmu:17762
	N≧3	increase	p<0.05
PGRN	Acta	decrease			Mouse																																				Human
					FTLD																				AD																AD ( m:f = 0:5, age=79~86)								DLB (m:f = 0:5, age=79-93)
	Positon		Amino acid		CHMP2B				PGRN				TDP43				VCP				Tau				5xFAD				APP				PS1				PS2				AD_Occipital				AD_Temporal				DLB_Occipital
Age (mouse)	Mouse (430aa)	Human (441aa)	Mouse (430aa)	Human (441aa)	n (peptide)	N (mouse)	Mean Ratio	p-value (t-test)	n (peptide)	N (mouse)	Mean Ratio	p-value (t-test)	n (peptide)	N (mouse)	Mean Ratio	p-value (t-test)	n (peptide)	N (mouse)	Mean Ratio	p-value (t-test)	n (peptide)	N (mouse)	Mean Ratio	p-value (t-test)	n (peptide)	N (mouse)	Mean Ratio	p-value (t-test)	n (peptide)	N (mouse)	Mean Ratio	p-value (t-test)	n (peptide)	N (mouse)	Mean Ratio	p-value (t-test)	n (peptide)	N (mouse)	Mean Ratio	p-value (t-test)	n (peptide)	N (mouse)	Mean Ratio	p-value (t-test)	n (peptide)	N (mouse)	Mean Ratio	p-value (t-test)	n (peptide)
1m	50	61	S	S	(not detected)																																				4	2	1.21028	0.0276196					4
3m	50	61	S	S
6m	50	61	S	S
1m	53	64	S	S	(not detected)																																				2	1	0.931288	n.a.					3
3m	53	64	S	S
6m	53	64	S	S
1m	57	68	S	S	9	3	0.863218	0.108978	9	3	0.986153	0.885161	11	2	1.7333	0.000471898	9	3	1.05994	0.743518	11	3	0.974602	0.780293	11	2	1.41932	0.0136064	7	2	1.25635	0.0306477	6	1	0.708302	0.0975662	5	2	0.958271	0.735808					(not detected)
3m	57	68	S	S	7	2	1.16352	0.0318443	9	3	1.10512	0.17323	11	2	0.954465	0.639143	8	2	1.17551	0.0271012	25	3	0.927924	0.304312	27	3	0.995195	0.918058	27	3	0.890978	0.0194327	25	3	0.912574	0.123165	24	3	0.810054	0.000193764
6m	57	68	S	S	10	3	1.65351	0.00422985	8	2	1.14132	0.267284	11	2	1.19628	0.25222	8	3	1.19031	0.192023	13	3	1.41913	0.00115827	13	3	1.00258	0.978136	12	3	0.854315	0.0539537	12	3	1.09709	0.415239	12	3	0.996801	0.967622
1m	58	69	T	T	(not detected)																																				2	2	1.08953	n.a.	4	4	1.25796	0.21492	2
3m	58	69	T	T
6m	58	69	T	T
1m	170	181	T	T	73	3	0.976136	0.567384	75	3	1.2295	0.154556	15	3	0.880427	0.0844347	76	3	1.12534	0.0160068	62	3	1.10841	0.000209366	61	3	1.42534	5.64284e-08	58	3	1.11151	0.0317218	57	3	0.977648	0.689787	58	3	0.965901	0.68827	23	5	1.27317	0.00109828	47	5	0.911696	0.311499	23
3m	170	181	T	T	46	2	1.106	0.0225521	46	2	0.829559	0.00103795	15	3	0.602862	0.000412604	46	2	1.01868	0.781777	67	3	1.07977	0.163348	67	3	1.35285	4.72558e-09	67	3	0.964761	0.157289	67	3	1.0435	0.0869769	67	3	0.940721	0.000239472
6m	170	181	T	T	67	3	0.87636	0.0797206	68	3	1.31687	3.10739e-08	15	3	1.17703	0.466008	69	3	2.21148	8.9993e-24	63	3	1.09907	0.00282952	63	3	1.00694	0.873573	63	3	0.895349	0.000171288	63	3	1.09516	0.0288775	63	3	0.81679	9.70981e-10
1m	187	198	S	S	(not detected)																																				4	3	1.58251	0.0627276	6	3	0.398373	0.0082198	4
3m	187	198	S	S
6m	187	198	S	S
1m	188	199	S	S	97	3	1.29243	4.38424e-06	82	3	1.13035	0.165374	104	3	0.984302	0.699876	90	3	1.35851	5.92984e-05	56	3	3.25139	3.81716e-24	37	3	1.45216	2.27034e-06	31	3	1.29205	0.000158434	37	3	0.832022	0.0479259	36	3	0.817382	0.0116229	37	5	1.54518	2.68212e-06	80	5	1.30751	0.000984752	35
3m	188	199	S	S	77	2	0.723588	3.32272e-07	80	2	0.754506	6.8006e-10	109	3	0.807532	3.31149e-07	81	2	0.692744	1.63301e-07	101	3	4.51294	4.46079e-41	92	3	1.0973	0.0244983	90	3	0.89206	0.00301331	94	3	0.944143	0.196094	91	3	0.819201	1.17316e-09
6m	188	199	S	S	56	3	1.3653	7.9858e-05	54	3	1.29336	8.24692e-06	93	3	1.06944	0.408839	60	3	1.63013	2.29023e-13	111	3	3.43559	1.23899e-51	93	3	1.17683	0.000280791	91	3	1.10214	0.00135167	93	3	1.03432	0.299442	84	3	0.804991	1.04711e-07
1m	191	202	S	S	125	3	1.12987	0.00588843	113	3	1.06673	0.308474	148	3	1.01335	0.711833	120	3	1.28675	6.90086e-05	70	3	3.11119	2.60109e-28	36	3	1.5696	1.16584e-08	30	3	1.3121	5.65786e-05	33	3	0.900845	0.299846	32	3	0.849262	0.0670959	74	5	1.35312	2.67364e-08	177	5	0.971675	0.410808	74
3m	191	202	S	S	98	3	0.919947	0.0359267	103	3	0.91182	0.00993352	148	3	0.782184	1.48766e-07	109	3	0.969768	0.497098	150	3	5.03925	1.51053e-58	141	3	1.12668	0.00480518	137	3	0.827569	1.05174e-08	137	3	0.933363	0.00412349	138	3	0.7783	8.25052e-19
6m	191	202	S	S	70	3	1.32265	0.00555162	68	3	1.45428	3.93853e-05	132	3	1.25493	0.000377534	73	3	1.66929	1.81005e-16	171	3	3.2953	4.06715e-81	134	3	1.15863	3.18796e-05	135	3	1.08717	0.000525461	137	3	1.04289	0.148372	129	3	0.772066	5.85195e-15
1m	203	214	S	S	55	3	0.991664	0.799687	55	3	1.4633	1.93295e-09	9	3	0.962415	0.861921	57	3	1.39328	8.36778e-10	79	3	3.76568	8.74727e-42	59	3	1.3163	1.3573e-06	56	3	1.49146	4.09465e-16	56	3	0.802915	0.000131047	60	3	1.07122	0.0970726	8	2	0.41077	0.0116421	52	4	0.843417	0.363933	8
3m	203	214	S	S	55	3	1.06525	0.269173	56	3	0.980936	0.668329	10	3	0.651334	0.137608	54	3	1.0586	0.16551	101	3	4.09395	2.21805e-46	94	3	0.82672	9.49462e-10	96	3	0.957096	0.108581	94	3	0.996592	0.869937	95	3	0.860763	2.85754e-08
6m	203	214	S	S	39	3	1.77383	6.30583e-07	39	3	1.8592	6.30926e-10	9	3	1.16024	0.311358	39	3	1.44837	9.76672e-09	53	3	3.76952	9.21126e-32	53	3	0.931928	0.106479	52	3	1.33154	5.08353e-08	53	3	0.95196	0.0985466	53	3	0.864252	3.77335e-05
1m	206	217	T	T	(not detected)																																								46	4	2.0855	0.000211428
3m	206	217	T	T
6m	206	217	T	T
1m	220	231	T	T	2	1	0.925117	2	2	1	0.498334	2					2	1	0.863478	2	1	1	2.11204		1	1	0.748649		1	1	1.15337		1	1	0.245187		1	1	0.227062		(not detected)				(not detected)				(not detected)
3m	220	231	T	T	17	3	1.37984	7.04345e-05	17	3	1.24479	1.65669e-05					17	3	1.25183	6.45406e-05
6m	220	231	T	T	19	2	1.93594	8.19182e-07	19	2	1.2205	0.0478718					19	2	1.44084	0.000600406
1m	385	396	S	S	51	3	1.70527	1.6024e-06	40	3	0.732761	0.00373432	27	3	0.997761	0.991202	43	3	1.04938	0.658832	28	3	2.69649	1.18895e-09	18	3	1.3076	0.106937	15	3	1.04273	0.67642	16	2	0.67895	0.0322427	11	2	0.856709	0.378984					(not detected)
3m	385	396	S	S	13	3	0.92889	0.205025	17	3	0.973469	0.66389	26	3	0.692491	0.0561579	17	3	1.07345	0.295965	43	3	3.88295	7.63729e-11	41	3	1.00524	0.952933	40	3	0.989459	0.856691	40	3	0.955023	0.329295	40	3	0.852156	0.00373395
6m	385	396	S	S	22	3	1.25532	0.00548608	21	3	1.22496	0.0555593	26	3	0.896436	0.330697	24	3	1.44731	0.00218066	94	3	2.6361	5.11108e-32	81	3	1.28037	2.30885e-08	79	3	0.968652	0.353819	81	3	0.929789	0.0483689	77	3	0.838999	5.44822e-05
1m	389	400	S	S	45	3	1.62171	2.18159e-05	39	3	1.00046	0.996967	40	3	1.09798	0.509455	42	3	1.41883	0.00706352	16	3	3.04381	7.04496e-08	11	3	2.0648	0.00366808	8	2	1.10457	0.389923	12	3	1.13975	0.394475	9	3	0.900611	0.581964	7	5	1.31455	0.019856	19	4	1.26933	0.0332744	7
3m	389	400	S	S	21	3	0.981702	0.800353	25	3	0.98704	0.813859	39	3	0.739031	0.000341055	26	3	0.93651	0.159657	49	3	3.85643	5.04474e-15	43	3	1.10559	0.30035	42	3	1.01589	0.752296	45	3	0.992089	0.863264	44	3	0.824761	9.71181e-05
6m	389	400	S	S	28	3	1.34607	0.0016967	27	3	1.25266	0.00237901	35	3	1.02201	0.805366	28	3	1.48452	2.06562e-07	87	3	3.33124	3.11813e-38	72	3	1.30787	1.90374e-07	69	3	0.96787	0.33584	73	3	0.908326	0.00270902	69	3	0.791521	9.83585e-08
1m	393	404	S	S	166	3	1.27081	2.43483e-07	146	3	1.25941	5.84301e-06	147	3	1.13882	0.00793783	156	3	1.47553	2.44849e-13	161	3	3.74165	2.48384e-74	118	3	1.90462	3.90528e-24	101	3	1.34687	4.68776e-15	119	3	1.20566	0.000320286	110	3	0.997393	0.951476	207	5	1.05822	0.03459	305	5	0.964361	0.125517	207
3m	393	404	S	S	195	3	1.11885	1.32686e-05	204	3	0.987597	0.642425	142	3	0.671008	4.14557e-13	199	3	0.956572	0.130829	197	3	4.84103	2.81924e-78	192	3	1.15092	1.71893e-05	191	3	0.967502	0.117132	192	3	0.983138	0.315149	192	3	0.823328	4.86739e-24
6m	393	404	S	S	161	3	1.73024	7.45539e-22	166	3	1.83184	3.57024e-21	138	3	1.05884	0.22521	160	3	1.5603	9.82848e-23	256	3	3.93345	4.675e-128	230	3	1.14336	7.68149e-07	220	3	0.977361	0.262737	229	3	1.03261	0.0793044	219	3	0.81816	1.0005e-16
1m	398	409	S	S	9	3	1.13561	0.484044	8	3	0.897224	0.6718	22	3	0.661704	0.0924839	12	3	1.3121	0.293437	39	3	4.54621	2.90728e-15	18	2	1.32025	0.0882476	13	2	0.900615	0.577383	16	2	1.69382	0.00864542	14	3	0.827877	0.34309					(not detected)
3m	398	409	S	S	22	3	0.866431	0.236524	27	3	0.953532	0.454753	22	2	0.864472	0.170686	22	3	0.484692	1.32126e-05	60	3	3.77911	8.62153e-26	41	3	1.26844	0.15621	46	3	1.14811	0.280752	46	3	1.00495	0.932221	47	3	1.06676	0.562567
6m	398	409	S	S	4	2	0.858491	0.819265	5	2	0.630805	0.0535775	24	2	1.52154	0.00198956	6	2	0.875927	0.459933	63	3	2.78355	4.03071e-15	40	3	1.14685	0.0359181	32	3	1.00812	0.903568	45	3	1.00911	0.851446	34	3	0.876519	0.118938
1m	401	412	S	S	15	3	1.55539	0.00338117	11	3	1.16604	0.240619	35	3	0.639454	0.00237057	15	3	1.1818	0.225353	60	3	4.87912	1.36456e-22	28	3	0.682478	0.0960728	25	3	0.473227	0.00869397	30	3	1.11597	0.501561	35	3	1.03878	0.772219					(not detected)
3m	401	412	S	S	22	2	0.951931	0.631764	29	3	1.04538	0.236403	35	3	0.954319	0.598239	24	3	0.568854	1.70921e-05	71	3	5.68888	2.00132e-23	65	3	1.73519	3.4765e-05	60	3	1.13424	0.347207	64	3	1.24386	0.000102559	65	3	1.23701	0.02343
6m	401	412	S	S	6	1	0.263887	0.0532528	6	1	0.636097	0.0242262	35	3	1.41764	0.000259096	6	1	0.579054	0.000216034	57	3	4.53176	1.86224e-20	39	3	1.02257	0.683036	42	3	1.12489	0.104839	43	3	0.924059	0.123912	44	3	0.773505	0.00154189
1m	402	413	S	S	45	3	1.00554	0.966816	45	3	1.04819	0.539126	52	3	0.898071	0.349929	60	3	1.2721	0.0013437	68	3	4.46431	8.01156e-17	30	3	0.853667	0.339697	19	3	0.67503	0.0186047	27	3	1.0751	0.574357	29	3	0.58502	0.00416713					(not detected)
3m	402	413	S	S	38	3	0.915719	0.276106	44	3	0.937673	0.1261	45	2	1.1006	0.353235	41	3	0.616199	2.49756e-08	103	3	4.85158	3.84904e-23	92	3	1.01277	0.918084	102	3	1.01704	0.847767	90	3	1.04176	0.338545	93	3	1.06086	0.366676
6m	402	413	S	S	12	2	1.21983	0.551302	15	1	1.96621	0.0129095	44	2	1.28167	0.00248454	19	2	1.77419	0.0107972	167	3	2.97504	2.69976e-38	114	3	1.03422	0.238399	121	3	1.06726	0.045726	127	3	1.13857	0.001635	111	3	0.864354	0.00511701
1m	405	416	S	S	149	3	0.823445	0.00177703	140	3	0.875568	0.00362144	84	3	0.77189	0.0300783	179	3	1.15043	0.00155505	191	3	6.10672	1.90577e-66	82	3	0.548354	2.05632e-07	84	3	0.714659	0.012379	84	3	0.33333	2.09305e-09	105	3	0.575821	1.13661e-05					(not detected)
3m	405	416	S	S	43	3	0.581943	2.34953e-05	49	3	0.905739	0.0435591	86	3	1.1515	0.0327215	53	3	0.812436	0.274529	213	3	7.90916	1.54485e-59	192	3	0.855873	0.031862	219	3	1.06752	0.173251	193	3	0.980694	0.564452	193	3	0.879183	0.00201021
6m	405	416	S	S	50	2	0.955675	0.764324	56	2	1.69269	2.90915e-06	74	3	1.41372	6.66833e-08	66	3	1.67214	3.87104e-07	315	3	3.71749	1.46266e-76	232	3	1.08913	9.73643e-05	228	3	1.08261	0.0194425	250	3	0.89132	8.38297e-08	231	3	0.650466	8.82594e-13
[truncated: 19 more columns]

## Sheet: Tau (20180105, for print)
Phosphorylated peptides of Tau in AD and FTLD model mice (Confidence>95%, N=3),
and AD and DLB Human brain (Confidence>95%, N=5)
Uniprot ID	Gene symbol	Gene name	Full name	KEGG ID
P10637	TAU_MOUSE	Mapt	Microtubule-associated protein tau	mmu:17762
	N≧3	increase	p<0.05
PGRN	Acta	decrease			Mouse
					FTLD																				AD
	Positon		Amino acid		CHMP2B				PGRN				TDP43				VCP				Tau				5xFAD				APP				PS1				PS2
Age (mouse)	Mouse (430aa)	Human (441aa)	Mouse (430aa)	Human (441aa)	n (peptide)	N (mouse)	Mean Ratio	p-value (t-test)	n (peptide)	N (mouse)	Mean Ratio	p-value (t-test)	n (peptide)	N (mouse)	Mean Ratio	p-value (t-test)	n (peptide)	N (mouse)	Mean Ratio	p-value (t-test)	n (peptide)	N (mouse)	Mean Ratio	p-value (t-test)	n (peptide)	N (mouse)	Mean Ratio	p-value (t-test)	n (peptide)	N (mouse)	Mean Ratio	p-value (t-test)	n (peptide)	N (mouse)	Mean Ratio	p-value (t-test)	n (peptide)	N (mouse)	Mean Ratio	p-value (t-test)
1m	50	61	S	S	(not detected)
3m	50	61	S	S
6m	50	61	S	S
1m	53	64	S	S	(not detected)
3m	53	64	S	S
6m	53	64	S	S
1m	57	68	S	S	9	3	0.863218	0.108978	9	3	0.986153	0.885161	11	2	1.7333	0.000471898	9	3	1.05994	0.743518	11	3	0.974602	0.780293	11	2	1.41932	0.0136064	7	2	1.25635	0.0306477	6	1	0.708302	0.0975662	5	2	0.958271	0.735808
3m	57	68	S	S	7	2	1.16352	0.0318443	9	3	1.10512	0.17323	11	2	0.954465	0.639143	8	2	1.17551	0.0271012	25	3	0.927924	0.304312	27	3	0.995195	0.918058	27	3	0.890978	0.0194327	25	3	0.912574	0.123165	24	3	0.810054	0.000193764
6m	57	68	S	S	10	3	1.65351	0.00422985	8	2	1.14132	0.267284	11	2	1.19628	0.25222	8	3	1.19031	0.192023	13	3	1.41913	0.00115827	13	3	1.00258	0.978136	12	3	0.854315	0.0539537	12	3	1.09709	0.415239	12	3	0.996801	0.967622
1m	58	69	T	T	(not detected)
3m	58	69	T	T
6m	58	69	T	T
1m	170	181	T	T	73	3	0.976136	0.567384	75	3	1.2295	0.154556	15	3	0.880427	0.0844347	76	3	1.12534	0.0160068	62	3	1.10841	0.000209366	61	3	1.42534	5.64284e-08	58	3	1.11151	0.0317218	57	3	0.977648	0.689787	58	3	0.965901	0.68827
3m	170	181	T	T	46	2	1.106	0.0225521	46	2	0.829559	0.00103795	15	3	0.602862	0.000412604	46	2	1.01868	0.781777	67	3	1.07977	0.163348	67	3	1.35285	4.72558e-09	67	3	0.964761	0.157289	67	3	1.0435	0.0869769	67	3	0.940721	0.000239472
6m	170	181	T	T	67	3	0.87636	0.0797206	68	3	1.31687	3.10739e-08	15	3	1.17703	0.466008	69	3	2.21148	8.9993e-24	63	3	1.09907	0.00282952	63	3	1.00694	0.873573	63	3	0.895349	0.000171288	63	3	1.09516	0.0288775	63	3	0.81679	9.70981e-10
1m	187	198	S	S	(not detected)
3m	187	198	S	S
6m	187	198	S	S
1m	188	199	S	S	97	3	1.29243	4.38424e-06	82	3	1.13035	0.165374	104	3	0.984302	0.699876	90	3	1.35851	5.92984e-05	56	3	3.25139	3.81716e-24	37	3	1.45216	2.27034e-06	31	3	1.29205	0.000158434	37	3	0.832022	0.0479259	36	3	0.817382	0.0116229
3m	188	199	S	S	77	2	0.723588	3.32272e-07	80	2	0.754506	6.8006e-10	109	3	0.807532	3.31149e-07	81	2	0.692744	1.63301e-07	101	3	4.51294	4.46079e-41	92	3	1.0973	0.0244983	90	3	0.89206	0.00301331	94	3	0.944143	0.196094	91	3	0.819201	1.17316e-09
6m	188	199	S	S	56	3	1.3653	7.9858e-05	54	3	1.29336	8.24692e-06	93	3	1.06944	0.408839	60	3	1.63013	2.29023e-13	111	3	3.43559	1.23899e-51	93	3	1.17683	0.000280791	91	3	1.10214	0.00135167	93	3	1.03432	0.299442	84	3	0.804991	1.04711e-07
1m	191	202	S	S	125	3	1.12987	0.00588843	113	3	1.06673	0.308474	148	3	1.01335	0.711833	120	3	1.28675	6.90086e-05	70	3	3.11119	2.60109e-28	36	3	1.5696	1.16584e-08	30	3	1.3121	5.65786e-05	33	3	0.900845	0.299846	32	3	0.849262	0.0670959
3m	191	202	S	S	98	3	0.919947	0.0359267	103	3	0.91182	0.00993352	148	3	0.782184	1.48766e-07	109	3	0.969768	0.497098	150	3	5.03925	1.51053e-58	141	3	1.12668	0.00480518	137	3	0.827569	1.05174e-08	137	3	0.933363	0.00412349	138	3	0.7783	8.25052e-19
6m	191	202	S	S	70	3	1.32265	0.00555162	68	3	1.45428	3.93853e-05	132	3	1.25493	0.000377534	73	3	1.66929	1.81005e-16	171	3	3.2953	4.06715e-81	134	3	1.15863	3.18796e-05	135	3	1.08717	0.000525461	137	3	1.04289	0.148372	129	3	0.772066	5.85195e-15
1m	203	214	S	S	55	3	0.991664	0.799687	55	3	1.4633	1.93295e-09	9	3	0.962415	0.861921	57	3	1.39328	8.36778e-10	79	3	3.76568	8.74727e-42	59	3	1.3163	1.3573e-06	56	3	1.49146	4.09465e-16	56	3	0.802915	0.000131047	60	3	1.07122	0.0970726
3m	203	214	S	S	55	3	1.06525	0.269173	56	3	0.980936	0.668329	10	3	0.651334	0.137608	54	3	1.0586	0.16551	101	3	4.09395	2.21805e-46	94	3	0.82672	9.49462e-10	96	3	0.957096	0.108581	94	3	0.996592	0.869937	95	3	0.860763	2.85754e-08
6m	203	214	S	S	39	3	1.77383	6.30583e-07	39	3	1.8592	6.30926e-10	9	3	1.16024	0.311358	39	3	1.44837	9.76672e-09	53	3	3.76952	9.21126e-32	53	3	0.931928	0.106479	52	3	1.33154	5.08353e-08	53	3	0.95196	0.0985466	53	3	0.864252	3.77335e-05
1m	206	217	T	T	(not detected)
3m	206	217	T	T
6m	206	217	T	T
1m	220	231	T	T	2	1	0.925117	2	2	1	0.498334	2					2	1	0.863478	2	1	1	2.11204		1	1	0.748649		1	1	1.15337		1	1	0.245187		1	1	0.227062
3m	220	231	T	T	17	3	1.37984	7.04345e-05	17	3	1.24479	1.65669e-05					17	3	1.25183	6.45406e-05
6m	220	231	T	T	19	2	1.93594	8.19182e-07	19	2	1.2205	0.0478718					19	2	1.44084	0.000600406
1m	385	396	S	S	51	3	1.70527	1.6024e-06	40	3	0.732761	0.00373432	27	3	0.997761	0.991202	43	3	1.04938	0.658832	28	3	2.69649	1.18895e-09	18	3	1.3076	0.106937	15	3	1.04273	0.67642	16	2	0.67895	0.0322427	11	2	0.856709	0.378984
3m	385	396	S	S	13	3	0.92889	0.205025	17	3	0.973469	0.66389	26	3	0.692491	0.0561579	17	3	1.07345	0.295965	43	3	3.88295	7.63729e-11	41	3	1.00524	0.952933	40	3	0.989459	0.856691	40	3	0.955023	0.329295	40	3	0.852156	0.00373395
6m	385	396	S	S	22	3	1.25532	0.00548608	21	3	1.22496	0.0555593	26	3	0.896436	0.330697	24	3	1.44731	0.00218066	94	3	2.6361	5.11108e-32	81	3	1.28037	2.30885e-08	79	3	0.968652	0.353819	81	3	0.929789	0.0483689	77	3	0.838999	5.44822e-05
1m	389	400	S	S	45	3	1.62171	2.18159e-05	39	3	1.00046	0.996967	40	3	1.09798	0.509455	42	3	1.41883	0.00706352	16	3	3.04381	7.04496e-08	11	3	2.0648	0.00366808	8	2	1.10457	0.389923	12	3	1.13975	0.394475	9	3	0.900611	0.581964
3m	389	400	S	S	21	3	0.981702	0.800353	25	3	0.98704	0.813859	39	3	0.739031	0.000341055	26	3	0.93651	0.159657	49	3	3.85643	5.04474e-15	43	3	1.10559	0.30035	42	3	1.01589	0.752296	45	3	0.992089	0.863264	44	3	0.824761	9.71181e-05
6m	389	400	S	S	28	3	1.34607	0.0016967	27	3	1.25266	0.00237901	35	3	1.02201	0.805366	28	3	1.48452	2.06562e-07	87	3	3.33124	3.11813e-38	72	3	1.30787	1.90374e-07	69	3	0.96787	0.33584	73	3	0.908326	0.00270902	69	3	0.791521	9.83585e-08
1m	393	404	S	S	166	3	1.27081	2.43483e-07	146	3	1.25941	5.84301e-06	147	3	1.13882	0.00793783	156	3	1.47553	2.44849e-13	161	3	3.74165	2.48384e-74	118	3	1.90462	3.90528e-24	101	3	1.34687	4.68776e-15	119	3	1.20566	0.000320286	110	3	0.997393	0.951476
3m	393	404	S	S	195	3	1.11885	1.32686e-05	204	3	0.987597	0.642425	142	3	0.671008	4.14557e-13	199	3	0.956572	0.130829	197	3	4.84103	2.81924e-78	192	3	1.15092	1.71893e-05	191	3	0.967502	0.117132	192	3	0.983138	0.315149	192	3	0.823328	4.86739e-24
6m	393	404	S	S	161	3	1.73024	7.45539e-22	166	3	1.83184	3.57024e-21	138	3	1.05884	0.22521	160	3	1.5603	9.82848e-23	256	3	3.93345	4.675e-128	230	3	1.14336	7.68149e-07	220	3	0.977361	0.262737	229	3	1.03261	0.0793044	219	3	0.81816	1.0005e-16
1m	398	409	S	S	9	3	1.13561	0.484044	8	3	0.897224	0.6718	22	3	0.661704	0.0924839	12	3	1.3121	0.293437	39	3	4.54621	2.90728e-15	18	2	1.32025	0.0882476	13	2	0.900615	0.577383	16	2	1.69382	0.00864542	14	3	0.827877	0.34309
3m	398	409	S	S	22	3	0.866431	0.236524	27	3	0.953532	0.454753	22	2	0.864472	0.170686	22	3	0.484692	1.32126e-05	60	3	3.77911	8.62153e-26	41	3	1.26844	0.15621	46	3	1.14811	0.280752	46	3	1.00495	0.932221	47	3	1.06676	0.562567
6m	398	409	S	S	4	2	0.858491	0.819265	5	2	0.630805	0.0535775	24	2	1.52154	0.00198956	6	2	0.875927	0.459933	63	3	2.78355	4.03071e-15	40	3	1.14685	0.0359181	32	3	1.00812	0.903568	45	3	1.00911	0.851446	34	3	0.876519	0.118938
1m	401	412	S	S	15	3	1.55539	0.00338117	11	3	1.16604	0.240619	35	3	0.639454	0.00237057	15	3	1.1818	0.225353	60	3	4.87912	1.36456e-22	28	3	0.682478	0.0960728	25	3	0.473227	0.00869397	30	3	1.11597	0.501561	35	3	1.03878	0.772219
3m	401	412	S	S	22	2	0.951931	0.631764	29	3	1.04538	0.236403	35	3	0.954319	0.598239	24	3	0.568854	1.70921e-05	71	3	5.68888	2.00132e-23	65	3	1.73519	3.4765e-05	60	3	1.13424	0.347207	64	3	1.24386	0.000102559	65	3	1.23701	0.02343
6m	401	412	S	S	6	1	0.263887	0.0532528	6	1	0.636097	0.0242262	35	3	1.41764	0.000259096	6	1	0.579054	0.000216034	57	3	4.53176	1.86224e-20	39	3	1.02257	0.683036	42	3	1.12489	0.104839	43	3	0.924059	0.123912	44	3	0.773505	0.00154189
1m	402	413	S	S	45	3	1.00554	0.966816	45	3	1.04819	0.539126	52	3	0.898071	0.349929	60	3	1.2721	0.0013437	68	3	4.46431	8.01156e-17	30	3	0.853667	0.339697	19	3	0.67503	0.0186047	27	3	1.0751	0.574357	29	3	0.58502	0.00416713
3m	402	413	S	S	38	3	0.915719	0.276106	44	3	0.937673	0.1261	45	2	1.1006	0.353235	41	3	0.616199	2.49756e-08	103	3	4.85158	3.84904e-23	92	3	1.01277	0.918084	102	3	1.01704	0.847767	90	3	1.04176	0.338545	93	3	1.06086	0.366676
6m	402	413	S	S	12	2	1.21983	0.551302	15	1	1.96621	0.0129095	44	2	1.28167	0.00248454	19	2	1.77419	0.0107972	167	3	2.97504	2.69976e-38	114	3	1.03422	0.238399	121	3	1.06726	0.045726	127	3	1.13857	0.001635	111	3	0.864354	0.00511701
1m	405	416	S	S	149	3	0.823445	0.00177703	140	3	0.875568	0.00362144	84	3	0.77189	0.0300783	179	3	1.15043	0.00155505	191	3	6.10672	1.90577e-66	82	3	0.548354	2.05632e-07	84	3	0.714659	0.012379	84	3	0.33333	2.09305e-09	105	3	0.575821	1.13661e-05
3m	405	416	S	S	43	3	0.581943	2.34953e-05	49	3	0.905739	0.0435591	86	3	1.1515	0.0327215	53	3	0.812436	0.274529	213	3	7.90916	1.54485e-59	192	3	0.855873	0.031862	219	3	1.06752	0.173251	193	3	0.980694	0.564452	193	3	0.879183	0.00201021
6m	405	416	S	S	50	2	0.955675	0.764324	56	2	1.69269	2.90915e-06	74	3	1.41372	6.66833e-08	66	3	1.67214	3.87104e-07	315	3	3.71749	1.46266e-76	232	3	1.08913	9.73643e-05	228	3	1.08261	0.0194425	250	3	0.89132	8.38297e-08	231	3	0.650466	8.82594e-13
					Human
					AD ( m:f = 0:5, age=79~86)								DLB (m:f = 0:5, age=79-93)								FTLD
	Positon		Amino acid		AD_Occipital				AD_Temporal				DLB_Occipital				DLB_Temporal				FTLD_Occipital				FTLD_Temporal				FTLD_Frontal
	Mouse (430aa)	Human (441aa)	Mouse (430aa)	Human (441aa)	n (peptide)	N (mouse)	Mean Ratio	p-value (t-test)	n (peptide)	N (mouse)	Mean Ratio	p-value (t-test)	n (peptide)	N (mouse)	Mean Ratio	p-value (t-test)	n (peptide)	N (mouse)	Mean Ratio	p-value (t-test)	n (peptide)	N (mouse)	Mean Ratio	p-value (t-test)	n (peptide)	N (mouse)	Mean Ratio	p-value (t-test)	n (peptide)	N (mouse)	Mean Ratio	p-value (t-test)
	50	61	S	S	4	2	1.21028	0.0276196					4	2	0.529504	0.00890344					0	0	---	---	6	3	0.754291	0.0229103	0	0	---	---
	50	61	S	S
	50	61	S	S
	53	64	S	S	2	1	0.931288	---					3	1	1.97922	0.0135761					0	0	---	---	0	0	---	---	0	0	---	---
	53	64	S	S
	53	64	S	S
	57	68	S	S					(not detected)												2	2	2.98267	---	14	5	0.665616	0.0196126	0	0	---	---
	57	68	S	S
	57	68	S	S
	58	69	T	T	2	2	1.08953	---	4	4	1.25796	0.21492	2	2	1.03593	---	5	4	1.58395	0.0179196	0	0	---	---	10	5	0.51601	0.000153875	0	0	---	---
	58	69	T	T
	58	69	T	T
	170	181	T	T	23	5	1.27317	0.00109828	47	5	0.911696	0.311499	23	5	1.13258	0.321506	47	5	1.40664	2.89032e-07	0	0	---	---	0	0	---	---	350	5	1.03855	0.0542301
	170	181	T	T
	170	181	T	T
	187	198	S	S	4	3	1.58251	0.0627276	6	3	0.398373	0.0082198	4	3	0.913941	0.864991	6	3	0.549634	0.0529626	0	0	---	---	0	0	---	---	30	5	0.917054	0.563378
	187	198	S	S
	187	198	S	S
	188	199	S	S	37	5	1.54518	2.68212e-06	80	5	1.30751	0.000984752	35	5	0.905806	0.519738	61	5	1.03538	0.735359	0	0	---	---	0	0	---	---	174	5	1.38902	3.82208e-08
	188	199	S	S
	188	199	S	S
	191	202	S	S	74	5	1.35312	2.67364e-08	177	5	0.971675	0.410808	74	5	1.03172	0.67906	169	5	0.942616	0.121273	0	0	---	---	10	5	0.536835	0.00248979	816	5	1.2971	2.35462e-13
	191	202	S	S
	191	202	S	S
	203	214	S	S	8	2	0.41077	0.0116421	52	4	0.843417	0.363933	8	2	0.956259	0.876781	56	4	1.42588	5.35375e-06	22	5	1.27722	0.264564	40	5	0.41493	2.22909e-10	64	5	1.10587	0.0692536
	203	214	S	S
	203	214	S	S
	206	217	T	T					46	4	2.0855	0.000211428					46	4	0.93153	0.587576	20	5	0.782248	0.0833873	50	5	0.526013	7.75767e-15	46	5	1.37765	0.000250922
	206	217	T	T
	206	217	T	T
	220	231	T	T
	385	396	S	S					(not detected)												0	0	---	---	20	5	0.579092	4.12677e-05	10	5	1.07194	0.517243
	385	396	S	S
	385	396	S	S
	389	400	S	S	7	5	1.31455	0.019856	19	4	1.26933	0.0332744	7	5	1.20372	0.502537	13	4	1.02671	0.781737	0	0	---	---	0	0	---	---	0	0	---	---
	389	400	S	S
	389	400	S	S
	393	404	S	S	207	5	1.05822	0.03459	305	5	0.964361	0.125517	207	5	0.773953	3.87686e-09	313	5	1.0853	0.000157816	60	5	1.46964	6.0305e-12	136	5	0.57015	1.4397e-40	2760	5	0.997088	0.853477
	393	404	S	S
	393	404	S	S
	398	409	S	S	(not detected)				(not detected)				(not detected)				(not detected)				(not detected)				(not detected)				(not detected)
	398	409	S	S
	398	409	S	S
	401	412	S	S	(not detected)				(not detected)				(not detected)				(not detected)				(not detected)				(not detected)				(not detected)
	401	412	S	S
	401	412	S	S
	402	413	S	S	(not detected)				(not detected)				(not detected)				(not detected)				(not detected)				(not detected)				(not detected)
	402	413	S	S
	402	413	S	S
	405	416	S	S	(not detected)				(not detected)				(not detected)				(not detected)				(not detected)				(not detected)				(not detected)
3m	405	416	S	S
6m	405	416	S	S

## Sheet: Tau Predicted kinase
Kinase list （AD or FTLD のリン酸化ペプチド(N=3, Confidence>95%）で検出があったリン酸化サイトのみ）
	<2	2≤ and <4
	4≤ and <8	8≤
		: N≧3 を満たすようなリン酸化サイトがなかったタンパク
		UniProtID	P10637-2										P10636-8
		GeneSymbol	TAU_MOUSE										TAU_HUMAN
		GeneName	Mapt										Mapt
		Description	Microtubule-associated protein tau (430aa)										Microtubule-associated protein tau (441aa)
		p-Site	S191		T194		S203		T220		S393		S202		T205		S214		T231		S404
	Kinase (obtained from NetworKIN ( http://networkin.info/ ) at Aug 6, 2015)	PKC
		CaMK
							CaMKIV	0.000230768			CaMKIV	1.30078					CaMKIV	2.66825			CaMKIV	1.30078
		MAPK	MAPK1	22.3702	MAPK1	6.1916	MAPK1	4.08498	MAPK1	5.32683	MAPK1	4.56543	MAPK1	3.77182	MAPK1	1.04396	MAPK1	0.688764	MAPK1	0.957067	MAPK1	0.769773
			MAPK3	12.3467	MAPK3	10.4429	MAPK3	4.2423	MAPK3	10.0093	MAPK3	6.98099	MAPK3	1.86173	MAPK3	1.57466	MAPK3	0.639685	MAPK3	1.53489	MAPK3	1.05264
			MAPK7	0.000168168	MAPK7	0.000168168	MAPK7	0.00012745	MAPK7	0.000157934	MAPK7	0.000133945	MAPK7	0.000168168	MAPK7	0.000168168	MAPK7	0.00012745	MAPK7	0.000168168	MAPK7	0.000133945
									MAPK8	4.75339	MAPK8	5.04669			MAPK8				MAPK8	4.78318	MAPK8	5.07831
									MAPK9	3.77352	MAPK9	4.03767			MAPK9				MAPK9	3.77352	MAPK9	4.03767
									MAPK10	0.190435	MAPK10	0.210508			MAPK10				MAPK10	0.326243	MAPK10	0.36063
			MAPK11	0.348637	MAPK11	0.348637			MAPK11	0.348637	MAPK11	0.348637	MAPK11	0.606387	MAPK11	0.606387			MAPK11	0.606387	MAPK11	0.606387
			MAPK12	0.396409	MAPK12	0.396409			MAPK12	0.396409	MAPK12	0.396409	MAPK12	5.71244	MAPK12	5.71244			MAPK12	5.71244	MAPK12	5.71244
			MAPK13	0.795632	MAPK13	0.795632			MAPK13	0.795632	MAPK13	0.795632	MAPK13	4.70473	MAPK13	4.70473			MAPK13	4.70473	MAPK13	4.70473
			MAPK14	0.0222108	MAPK14	0.0222108			MAPK14	0.0222108	MAPK14	0.0222108	MAPK14	0.115584	MAPK14	0.115584			MAPK14	0.115584	MAPK14	0.115584
		GSK	GSK3α	2.67796	GSK3α	2.66655	GSK3α	2.65391	GSK3α	5.38061	GSK3α	3.51425	GSK3α	10.5074	GSK3α	10.4627	GSK3α	10.4131	GSK3α	21.1118	GSK3α	13.7888
			GSK3β	7.66354	GSK3β	7.08051	GSK3β	4.88435	GSK3β	12.2061	GSK3β	9.20142	GSK3β	7.66354	GSK3β	7.08051	GSK3β	4.88435	GSK3β	12.2061	GSK3β	9.20142
		Lyn
		etc. (networkin_score > 1.0）	CDK5	14.025	CDK5	14.025	CK1alpha	3.81625	CDK5	14.025	CDK5	14.025	CDK5	14.025	CDK1	16.1048	PKBalpha	8.70218	CDK1	16.1009	CDK1	16.1048
			CK1alpha	10.5209	CK1alpha	8.61987	PAK1	1.41729	DAPK3	1	CDK1	1.0874	CDK1	13.0546	CDK5	14.025	CK1alpha	3.81625	CDK5	14.025	CDK5	14.025
					CDK1	1.0874	PKBalpha	1.10349					CK1alpha	10.5209	CK1alpha	8.61987	CK1delta	3.14406	CDK2	1.22806	CDK2	1.22806
					DAPK3	1	PKBbeta	1.06819					CK1delta	6.19622	CK1delta	6.19622	p70S6K	2.64731	DAPK3	1.09694
							GRK2	1.01834					CDK2	1.22806	CDK2	1.22806	PAK1	1.50521
													MOK	1.01903	GRK2	1.10046	GRK2	1.27116
															DAPK3	1.09694	PKBbeta	1.08939

## Sheet: changed in ≧1 Tau models
	Phosphorylated peptides of Tau in AD and FTLD model mice (Confidence>95%, N=3),
	and AD and DLB Human brain (Confidence>95%, N=5)
	Uniprot ID	Gene symbol	Gene name	Full name	KEGG ID
	P10637	TAU_MOUSE	Mapt	Microtubule-associated protein tau	mmu:17762
						FTLD
						Mouse (N=3)										Human (N=5)
		Positon		Amino acid		CHMP2B		PGRN		TDP43		VCP		Tau		FTLD_Occipital		FTLD_Temporal		FTLD_Frontal
	Age (mouse)	Mouse (430aa)	Human (441aa)	Mouse (430aa)	Human (441aa)	Mean Ratio	p-value (t-test)	Mean Ratio	p-value (t-test)	Mean Ratio	p-value (t-test)	Mean Ratio	p-value (t-test)	Mean Ratio	p-value (t-test)	Mean Ratio	p-value (t-test)	Mean Ratio	p-value (t-test)	Mean Ratio	p-value (t-test)
	1m	50	61	S	S													0.754291	0.0229103
	3m	50	61	S	S
	6m	50	61	S	S
	1m	53	64	S	S
	3m	53	64	S	S
	6m	53	64	S	S
	1m	57	68	S	S	0.863218	0.108978	0.986153	0.885161	1.7333	0.000471898	1.05994	0.743518	0.974602	0.780293	2.98267	---	0.665616	0.0196126
	3m	57	68	S	S	1.16352	0.0318443	1.10512	0.17323	0.954465	0.639143	1.17551	0.0271012	0.927924	0.304312
	6m	57	68	S	S	1.65351	0.00422985	1.14132	0.267284	1.19628	0.25222	1.19031	0.192023	1.41913	0.00115827
	1m	58	69	T	T													0.51601	0.000153875
	3m	58	69	T	T
	6m	58	69	T	T
	1m	170	181	T	T	0.976136	0.567384	1.2295	0.154556	0.880427	0.0844347	1.12534	0.0160068	1.10841	0.000209366					1.03855	0.0542301
	3m	170	181	T	T	1.106	0.0225521	0.829559	0.00103795	0.602862	0.000412604	1.01868	0.781777	1.07977	0.163348
	6m	170	181	T	T	0.87636	0.0797206	1.31687	3.10739e-08	1.17703	0.466008	2.21148	8.9993e-24	1.09907	0.00282952
	1m	187	198	S	S															0.917054	0.563378
	3m	187	198	S	S
	6m	187	198	S	S
	1m	188	199	S	S	1.29243	4.38424e-06	1.13035	0.165374	0.984302	0.699876	1.35851	5.92984e-05	3.25139	3.81716e-24					1.38902	3.82208e-08
	3m	188	199	S	S	0.723588	3.32272e-07	0.754506	6.8006e-10	0.807532	3.31149e-07	0.692744	1.63301e-07	4.51294	4.46079e-41
	6m	188	199	S	S	1.3653	7.9858e-05	1.29336	8.24692e-06	1.06944	0.408839	1.63013	2.29023e-13	3.43559	1.23899e-51
	1m	191	202	S	S	1.12987	0.00588843	1.06673	0.308474	1.01335	0.711833	1.28675	6.90086e-05	3.11119	2.60109e-28			0.536835	0.00248979	1.2971	2.35462e-13
	3m	191	202	S	S	0.919947	0.0359267	0.91182	0.00993352	0.782184	1.48766e-07	0.969768	0.497098	5.03925	1.51053e-58
	6m	191	202	S	S	1.32265	0.00555162	1.45428	3.93853e-05	1.25493	0.000377534	1.66929	1.81005e-16	3.2953	4.06715e-81
	1m	203	214	S	S	0.991664	0.799687	1.4633	1.93295e-09	0.962415	0.861921	1.39328	8.36778e-10	3.76568	8.74727e-42	1.27722	0.264564	0.41493	2.22909e-10	1.10587	0.0692536
	3m	203	214	S	S	1.06525	0.269173	0.980936	0.668329	0.651334	0.137608	1.0586	0.16551	4.09395	2.21805e-46
	6m	203	214	S	S	1.77383	6.30583e-07	1.8592	6.30926e-10	1.16024	0.311358	1.44837	9.76672e-09	3.76952	9.21126e-32
	1m	206	217	T	T											0.782248	0.0833873	0.526013	7.75767e-15	1.37765	0.000250922
	3m	206	217	T	T
	6m	206	217	T	T
	1m	385	396	S	S	1.70527	1.6024e-06	0.732761	0.00373432	0.997761	0.991202	1.04938	0.658832	2.69649	1.18895e-09			0.579092	4.12677e-05	1.07194	0.517243
	3m	385	396	S	S	0.92889	0.205025	0.973469	0.66389	0.692491	0.0561579	1.07345	0.295965	3.88295	7.63729e-11
	6m	385	396	S	S	1.25532	0.00548608	1.22496	0.0555593	0.896436	0.330697	1.44731	0.00218066	2.6361	5.11108e-32
	1m	389	400	S	S	1.62171	2.18159e-05	1.00046	0.996967	1.09798	0.509455	1.41883	0.00706352	3.04381	7.04496e-08
	3m	389	400	S	S	0.981702	0.800353	0.98704	0.813859	0.739031	0.000341055	0.93651	0.159657	3.85643	5.04474e-15
	6m	389	400	S	S	1.34607	0.0016967	1.25266	0.00237901	1.02201	0.805366	1.48452	2.06562e-07	3.33124	3.11813e-38
	1m	393	404	S	S	1.27081	2.43483e-07	1.25941	5.84301e-06	1.13882	0.00793783	1.47553	2.44849e-13	3.74165	2.48384e-74	1.46964	6.0305e-12	0.57015	1.4397e-40	0.997088	0.853477
	3m	393	404	S	S	1.11885	1.32686e-05	0.987597	0.642425	0.671008	4.14557e-13	0.956572	0.130829	4.84103	2.81924e-78
	6m	393	404	S	S	1.73024	7.45539e-22	1.83184	3.57024e-21	1.05884	0.22521	1.5603	9.82848e-23	3.93345	4.675e-128
	1m	398	409	S	S	1.13561	0.484044	0.897224	0.6718	0.661704	0.0924839	1.3121	0.293437	4.54621	2.90728e-15
	3m	398	409	S	S	0.866431	0.236524	0.953532	0.454753	0.864472	0.170686	0.484692	1.32126e-05	3.77911	8.62153e-26
	6m	398	409	S	S	0.858491	0.819265	0.630805	0.0535775	1.52154	0.00198956	0.875927	0.459933	2.78355	4.03071e-15
	1m	401	412	S	S	1.55539	0.00338117	1.16604	0.240619	0.639454	0.00237057	1.1818	0.225353	4.87912	1.36456e-22
	3m	401	412	S	S	0.951931	0.631764	1.04538	0.236403	0.954319	0.598239	0.568854	1.70921e-05	5.68888	2.00132e-23
	6m	401	412	S	S	0.263887	0.0532528	0.636097	0.0242262	1.41764	0.000259096	0.579054	0.000216034	4.53176	1.86224e-20
	1m	402	413	S	S	1.00554	0.966816	1.04819	0.539126	0.898071	0.349929	1.2721	0.0013437	4.46431	8.01156e-17
	3m	402	413	S	S	0.915719	0.276106	0.937673	0.1261	1.1006	0.353235	0.616199	2.49756e-08	4.85158	3.84904e-23
	6m	402	413	S	S	1.21983	0.551302	1.96621	0.0129095	1.28167	0.00248454	1.77419	0.0107972	2.97504	2.69976e-38
	1m	405	416	S	S	0.823445	0.00177703	0.875568	0.00362144	0.77189	0.0300783	1.15043	0.00155505	6.10672	1.90577e-66
	3m	405	416	S	S	0.581943	2.34953e-05	0.905739	0.0435591	1.1515	0.0327215	0.812436	0.274529	7.90916	1.54485e-59
	6m	405	416	S	S	0.955675	0.764324	1.69269	2.90915e-06	1.41372	6.66833e-08	1.67214	3.87104e-07	3.71749	1.46266e-76
						AD												DLB
						Mouse (N=3)								Human (m:f = 0:5, age=79~86)				Human (m:f = 0:5, age=79-93)
		Positon		Amino acid		5xFAD		APP		PS1		PS2		AD_Occipital		AD_Temporal		DLB_Occipital		DLB_Temporal
	Age (mouse)	Mouse (430aa)	Human (441aa)	Mouse (430aa)	Human (441aa)	Mean Ratio	p-value (t-test)	Mean Ratio	p-value (t-test)	Mean Ratio	p-value (t-test)	Mean Ratio	p-value (t-test)	Mean Ratio	p-value (t-test)	Mean Ratio	p-value (t-test)	Mean Ratio	p-value (t-test)	Mean Ratio	p-value (t-test)
	1m	50	61	S	S									1.21028	0.0276196			0.529504	0.00890344
	3m	50	61	S	S
	6m	50	61	S	S
	1m	53	64	S	S									0.931288	---			1.97922	0.0135761
	3m	53	64	S	S
	6m	53	64	S	S
	1m	57	68	S	S	1.41932	0.0136064	1.25635	0.0306477	0.708302	0.0975662	0.958271	0.735808
	3m	57	68	S	S	0.995195	0.918058	0.890978	0.0194327	0.912574	0.123165	0.810054	0.000193764
	6m	57	68	S	S	1.00258	0.978136	0.854315	0.0539537	1.09709	0.415239	0.996801	0.967622
	1m	58	69	T	T									1.08953	---	1.25796	0.21492	1.03593	---	1.58395	0.0179196
	3m	58	69	T	T
	6m	58	69	T	T
	1m	170	181	T	T	1.42534	5.64284e-08	1.11151	0.0317218	0.977648	0.689787	0.965901	0.68827	1.27317	0.00109828	0.911696	0.311499	1.13258	0.321506	1.40664	2.89032e-07
	3m	170	181	T	T	1.35285	4.72558e-09	0.964761	0.157289	1.0435	0.0869769	0.940721	0.000239472
	6m	170	181	T	T	1.00694	0.873573	0.895349	0.000171288	1.09516	0.0288775	0.81679	9.70981e-10
	1m	187	198	S	S									1.58251	0.0627276	0.398373	0.0082198	0.913941	0.864991	0.549634	0.0529626
	3m	187	198	S	S
	6m	187	198	S	S
	1m	188	199	S	S	1.45216	2.27034e-06	1.29205	0.000158434	0.832022	0.0479259	0.817382	0.0116229	1.54518	2.68212e-06	1.30751	0.000984752	0.905806	0.519738	1.03538	0.735359
	3m	188	199	S	S	1.0973	0.0244983	0.89206	0.00301331	0.944143	0.196094	0.819201	1.17316e-09
	6m	188	199	S	S	1.17683	0.000280791	1.10214	0.00135167	1.03432	0.299442	0.804991	1.04711e-07
	1m	191	202	S	S	1.5696	1.16584e-08	1.3121	5.65786e-05	0.900845	0.299846	0.849262	0.0670959	1.35312	2.67364e-08	0.971675	0.410808	1.03172	0.67906	0.942616	0.121273
	3m	191	202	S	S	1.12668	0.00480518	0.827569	1.05174e-08	0.933363	0.00412349	0.7783	8.25052e-19
	6m	191	202	S	S	1.15863	3.18796e-05	1.08717	0.000525461	1.04289	0.148372	0.772066	5.85195e-15
	1m	203	214	S	S	1.3163	1.3573e-06	1.49146	4.09465e-16	0.802915	0.000131047	1.07122	0.0970726	0.41077	0.0116421	0.843417	0.363933	0.956259	0.876781	1.42588	5.35375e-06
	3m	203	214	S	S	0.82672	9.49462e-10	0.957096	0.108581	0.996592	0.869937	0.860763	2.85754e-08
	6m	203	214	S	S	0.931928	0.106479	1.33154	5.08353e-08	0.95196	0.0985466	0.864252	3.77335e-05
	1m	206	217	T	T											2.0855	0.000211428			0.93153	0.587576
	3m	206	217	T	T
	6m	206	217	T	T
	1m	385	396	S	S	1.3076	0.106937	1.04273	0.67642	0.67895	0.0322427	0.856709	0.378984
	3m	385	396	S	S	1.00524	0.952933	0.989459	0.856691	0.955023	0.329295	0.852156	0.00373395
	6m	385	396	S	S	1.28037	2.30885e-08	0.968652	0.353819	0.929789	0.0483689	0.838999	5.44822e-05
	1m	389	400	S	S	2.0648	0.00366808	1.10457	0.389923	1.13975	0.394475	0.900611	0.581964	1.31455	0.019856	1.26933	0.0332744	1.20372	0.502537	1.02671	0.781737
	3m	389	400	S	S	1.10559	0.30035	1.01589	0.752296	0.992089	0.863264	0.824761	9.71181e-05
	6m	389	400	S	S	1.30787	1.90374e-07	0.96787	0.33584	0.908326	0.00270902	0.791521	9.83585e-08
	1m	393	404	S	S	1.90462	3.90528e-24	1.34687	4.68776e-15	1.20566	0.000320286	0.997393	0.951476	1.05822	0.03459	0.964361	0.125517	0.773953	3.87686e-09	1.0853	0.000157816
	3m	393	404	S	S	1.15092	1.71893e-05	0.967502	0.117132	0.983138	0.315149	0.823328	4.86739e-24
	6m	393	404	S	S	1.14336	7.68149e-07	0.977361	0.262737	1.03261	0.0793044	0.81816	1.0005e-16
	1m	398	409	S	S	1.32025	0.0882476	0.900615	0.577383	1.69382	0.00864542	0.827877	0.34309
	3m	398	409	S	S	1.26844	0.15621	1.14811	0.280752	1.00495	0.932221	1.06676	0.562567
	6m	398	409	S	S	1.14685	0.0359181	1.00812	0.903568	1.00911	0.851446	0.876519	0.118938
	1m	401	412	S	S	0.682478	0.0960728	0.473227	0.00869397	1.11597	0.501561	1.03878	0.772219
	3m	401	412	S	S	1.73519	3.4765e-05	1.13424	0.347207	1.24386	0.000102559	1.23701	0.02343
	6m	401	412	S	S	1.02257	0.683036	1.12489	0.104839	0.924059	0.123912	0.773505	0.00154189
	1m	402	413	S	S	0.853667	0.339697	0.67503	0.0186047	1.0751	0.574357	0.58502	0.00416713
	3m	402	413	S	S	1.01277	0.918084	1.01704	0.847767	1.04176	0.338545	1.06086	0.366676
	6m	402	413	S	S	1.03422	0.238399	1.06726	0.045726	1.13857	0.001635	0.864354	0.00511701
	1m	405	416	S	S	0.548354	2.05632e-07	0.714659	0.012379	0.33333	2.09305e-09	0.575821	1.13661e-05
	3m	405	416	S	S	0.855873	0.031862	1.06752	0.173251	0.980694	0.564452	0.879183	0.00201021
	6m	405	416	S	S	1.08913	9.73643e-05	1.08261	0.0194425	0.89132	8.38297e-08	0.650466	8.82594e-13

## Sheet: increased in ≧5 models
	Phosphorylated peptides of Tau in AD and FTLD model mice (Confidence>95%, N=3),
	and AD and DLB Human brain (Confidence>95%, N=5)
	Uniprot ID	Gene symbol	Gene name	Full name	KEGG ID	N≧3	increase
	P10637	TAU_MOUSE	Mapt	Microtubule-associated protein tau	mmu:17762		decrease
						FTLD
						Mouse (N=3)										Human (N=5)
		Positon		Amino acid		CHMP2B		PGRN		TDP43		VCP		Tau		FTLD_Occipital		FTLD_Temporal		FTLD_Frontal
	Age (mouse)	Mouse (430aa)	Human (441aa)	Mouse (430aa)	Human (441aa)	Mean Ratio	p-value (t-test)	Mean Ratio	p-value (t-test)	Mean Ratio	p-value (t-test)	Mean Ratio	p-value (t-test)	Mean Ratio	p-value (t-test)	Mean Ratio	p-value (t-test)	Mean Ratio	p-value (t-test)	Mean Ratio	p-value (t-test)
	1m	50	61	S	S													0.754291	0.0229103
	3m	50	61	S	S
	6m	50	61	S	S
	1m	53	64	S	S
	3m	53	64	S	S
	6m	53	64	S	S
	6m	57	68	S	S	1.65351	0.00422985	1.14132	0.267284	1.19628	0.25222	1.19031	0.192023	1.41913	0.00115827
	1m	170	181	T	T	0.976136	0.567384	1.2295	0.154556	0.880427	0.0844347	1.12534	0.0160068	1.10841	0.000209366					1.03855	0.0542301
	3m	170	181	T	T	1.106	0.0225521	0.829559	0.00103795	0.602862	0.000412604	1.01868	0.781777	1.07977	0.163348
	6m	170	181	T	T	0.87636	0.0797206	1.31687	3.10739e-08	1.17703	0.466008	2.21148	8.9993e-24	1.09907	0.00282952
	1m	188	199	S	S	1.29243	4.38424e-06	1.13035	0.165374	0.984302	0.699876	1.35851	5.92984e-05	3.25139	3.81716e-24					1.38902	3.82208e-08
	6m	188	199	S	S	1.3653	7.9858e-05	1.29336	8.24692e-06	1.06944	0.408839	1.63013	2.29023e-13	3.43559	1.23899e-51
	1m	191	202	S	S	1.12987	0.00588843	1.06673	0.308474	1.01335	0.711833	1.28675	6.90086e-05	3.11119	2.60109e-28			0.536835	0.00248979	1.2971	2.35462e-13
	6m	191	202	S	S	1.32265	0.00555162	1.45428	3.93853e-05	1.25493	0.000377534	1.66929	1.81005e-16	3.2953	4.06715e-81
	1m	203	214	S	S	0.991664	0.799687	1.4633	1.93295e-09	0.962415	0.861921	1.39328	8.36778e-10	3.76568	8.74727e-42	1.27722	0.264564	0.41493	2.22909e-10	1.10587	0.0692536
	6m	203	214	S	S	1.77383	6.30583e-07	1.8592	6.30926e-10	1.16024	0.311358	1.44837	9.76672e-09	3.76952	9.21126e-32
	1m	385	396	S	S	1.70527	1.6024e-06	0.732761	0.00373432	0.997761	0.991202	1.04938	0.658832	2.69649	1.18895e-09			0.579092	4.12677e-05	1.07194	0.517243
	6m	385	396	S	S	1.25532	0.00548608	1.22496	0.0555593	0.896436	0.330697	1.44731	0.00218066	2.6361	5.11108e-32
	1m	389	400	S	S	1.62171	2.18159e-05	1.00046	0.996967	1.09798	0.509455	1.41883	0.00706352	3.04381	7.04496e-08
	6m	389	400	S	S	1.34607	0.0016967	1.25266	0.00237901	1.02201	0.805366	1.48452	2.06562e-07	3.33124	3.11813e-38
	1m	393	404	S	S	1.27081	2.43483e-07	1.25941	5.84301e-06	1.13882	0.00793783	1.47553	2.44849e-13	3.74165	2.48384e-74	1.46964	6.0305e-12	0.57015	1.4397e-40	0.997088	0.853477
	6m	393	404	S	S	1.73024	7.45539e-22	1.83184	3.57024e-21	1.05884	0.22521	1.5603	9.82848e-23	3.93345	4.675e-128
	1m	398	409	S	S	1.13561	0.484044	0.897224	0.6718	0.661704	0.0924839	1.3121	0.293437	4.54621	2.90728e-15
	3m	398	409	S	S	0.866431	0.236524	0.953532	0.454753	0.864472	0.170686	0.484692	1.32126e-05	3.77911	8.62153e-26
	6m	398	409	S	S	0.858491	0.819265	0.630805	0.0535775	1.52154	0.00198956	0.875927	0.459933	2.78355	4.03071e-15
	1m	401	412	S	S	1.55539	0.00338117	1.16604	0.240619	0.639454	0.00237057	1.1818	0.225353	4.87912	1.36456e-22
	3m	401	412	S	S	0.951931	0.631764	1.04538	0.236403	0.954319	0.598239	0.568854	1.70921e-05	5.68888	2.00132e-23
	1m	402	413	S	S	1.00554	0.966816	1.04819	0.539126	0.898071	0.349929	1.2721	0.0013437	4.46431	8.01156e-17
	3m	402	413	S	S	0.915719	0.276106	0.937673	0.1261	1.1006	0.353235	0.616199	2.49756e-08	4.85158	3.84904e-23
	6m	402	413	S	S	1.21983	0.551302	1.96621	0.0129095	1.28167	0.00248454	1.77419	0.0107972	2.97504	2.69976e-38
	6m	405	416	S	S	0.955675	0.764324	1.69269	2.90915e-06	1.41372	6.66833e-08	1.67214	3.87104e-07	3.71749	1.46266e-76
						AD												DLB
						Mouse (N=3)								Human (m:f = 0:5, age=79~86)				Human (m:f = 0:5, age=79-93)
		Positon		Amino acid		5xFAD		APP		PS1		PS2		AD_Occipital		AD_Temporal		DLB_Occipital		DLB_Temporal
	Age (mouse)	Mouse (430aa)	Human (441aa)	Mouse (430aa)	Human (441aa)	Mean Ratio	p-value (t-test)	Mean Ratio	p-value (t-test)	Mean Ratio	p-value (t-test)	Mean Ratio	p-value (t-test)	Mean Ratio	p-value (t-test)	Mean Ratio	p-value (t-test)	Mean Ratio	p-value (t-test)	Mean Ratio	p-value (t-test)
	1m	50	61	S	S									1.21028	0.0276196			0.529504	0.00890344
	3m	50	61	S	S
	6m	50	61	S	S
	1m	53	64	S	S									0.931288	---			1.97922	0.0135761
	3m	53	64	S	S
	6m	53	64	S	S
	6m	57	68	S	S	1.00258	0.978136	0.854315	0.0539537	1.09709	0.415239	0.996801	0.967622
	1m	170	181	T	T	1.42534	5.64284e-08	1.11151	0.0317218	0.977648	0.689787	0.965901	0.68827	1.27317	0.00109828	0.911696	0.311499	1.13258	0.321506	1.40664	2.89032e-07
	3m	170	181	T	T	1.35285	4.72558e-09	0.964761	0.157289	1.0435	0.0869769	0.940721	0.000239472
	6m	170	181	T	T	1.00694	0.873573	0.895349	0.000171288	1.09516	0.0288775	0.81679	9.70981e-10
	1m	188	199	S	S	1.45216	2.27034e-06	1.29205	0.000158434	0.832022	0.0479259	0.817382	0.0116229	1.54518	2.68212e-06	1.30751	0.000984752	0.905806	0.519738	1.03538	0.735359
	6m	188	199	S	S	1.17683	0.000280791	1.10214	0.00135167	1.03432	0.299442	0.804991	1.04711e-07
	1m	191	202	S	S	1.5696	1.16584e-08	1.3121	5.65786e-05	0.900845	0.299846	0.849262	0.0670959	1.35312	2.67364e-08	0.971675	0.410808	1.03172	0.67906	0.942616	0.121273
	6m	191	202	S	S	1.15863	3.18796e-05	1.08717	0.000525461	1.04289	0.148372	0.772066	5.85195e-15
	1m	203	214	S	S	1.3163	1.3573e-06	1.49146	4.09465e-16	0.802915	0.000131047	1.07122	0.0970726	0.41077	0.0116421	0.843417	0.363933	0.956259	0.876781	1.42588	5.35375e-06
	6m	203	214	S	S	0.931928	0.106479	1.33154	5.08353e-08	0.95196	0.0985466	0.864252	3.77335e-05
	1m	385	396	S	S	1.3076	0.106937	1.04273	0.67642	0.67895	0.0322427	0.856709	0.378984
	6m	385	396	S	S	1.28037	2.30885e-08	0.968652	0.353819	0.929789	0.0483689	0.838999	5.44822e-05
	1m	389	400	S	S	2.0648	0.00366808	1.10457	0.389923	1.13975	0.394475	0.900611	0.581964	1.31455	0.019856	1.26933	0.0332744	1.20372	0.502537	1.02671	0.781737
	6m	389	400	S	S	1.30787	1.90374e-07	0.96787	0.33584	0.908326	0.00270902	0.791521	9.83585e-08
	1m	393	404	S	S	1.90462	3.90528e-24	1.34687	4.68776e-15	1.20566	0.000320286	0.997393	0.951476	1.05822	0.03459	0.964361	0.125517	0.773953	3.87686e-09	1.0853	0.000157816
	6m	393	404	S	S	1.14336	7.68149e-07	0.977361	0.262737	1.03261	0.0793044	0.81816	1.0005e-16
	1m	398	409	S	S	1.32025	0.0882476	0.900615	0.577383	1.69382	0.00864542	0.827877	0.34309
	3m	398	409	S	S	1.26844	0.15621	1.14811	0.280752	1.00495	0.932221	1.06676	0.562567
	6m	398	409	S	S	1.14685	0.0359181	1.00812	0.903568	1.00911	0.851446	0.876519	0.118938
	1m	401	412	S	S	0.682478	0.0960728	0.473227	0.00869397	1.11597	0.501561	1.03878	0.772219
	3m	401	412	S	S	1.73519	3.4765e-05	1.13424	0.347207	1.24386	0.000102559	1.23701	0.02343
	1m	402	413	S	S	0.853667	0.339697	0.67503	0.0186047	1.0751	0.574357	0.58502	0.00416713
	3m	402	413	S	S	1.01277	0.918084	1.01704	0.847767	1.04176	0.338545	1.06086	0.366676
	6m	402	413	S	S	1.03422	0.238399	1.06726	0.045726	1.13857	0.001635	0.864354	0.00511701
	6m	405	416	S	S	1.08913	9.73643e-05	1.08261	0.0194425	0.89132	8.38297e-08	0.650466	8.82594e-13

## Sheet: increased significantly in ≧5
	※ 過半数（９モデル中５モデル以上）でリン酸化の有意な上昇がみられた部位
	Phosphorylated peptides of Tau in AD and FTLD model mice (Confidence>95%, N=3),
	and AD and DLB Human brain (Confidence>95%, N=5)
	Uniprot ID	Gene symbol	Gene name	Full name	KEGG ID	increase	p<0.05
	P10637	TAU_MOUSE	Mapt	Microtubule-associated protein tau	mmu:17762	decrease
						FTLD
						Mouse (N=3)										Human (N=5)
		Positon		Amino acid		CHMP2B		PGRN		TDP43		VCP		Tau		FTLD_Occipital		FTLD_Temporal		FTLD_Frontal
	Age (mouse)	Mouse (430aa)	Human (441aa)	Mouse (430aa)	Human (441aa)	Mean Ratio	p-value (t-test)	Mean Ratio	p-value (t-test)	Mean Ratio	p-value (t-test)	Mean Ratio	p-value (t-test)	Mean Ratio	p-value (t-test)	Mean Ratio	p-value (t-test)	Mean Ratio	p-value (t-test)	Mean Ratio	p-value (t-test)
	1m	50	61	S	S													0.754291	0.0229103
	3m	50	61	S	S
	6m	50	61	S	S
	1m	53	64	S	S
	3m	53	64	S	S
	6m	53	64	S	S
	1m	188	199	S	S	1.29243	4.38424e-06	1.13035	0.165374	0.984302	0.699876	1.35851	5.92984e-05	3.25139	3.81716e-24					1.38902	3.82208e-08
	6m	188	199	S	S	1.3653	7.9858e-05	1.29336	8.24692e-06	1.06944	0.408839	1.63013	2.29023e-13	3.43559	1.23899e-51
	1m	191	202	S	S	1.12987	0.00588843	1.06673	0.308474	1.01335	0.711833	1.28675	6.90086e-05	3.11119	2.60109e-28			0.536835	0.00248979	1.2971	2.35462e-13
	6m	191	202	S	S	1.32265	0.00555162	1.45428	3.93853e-05	1.25493	0.000377534	1.66929	1.81005e-16	3.2953	4.06715e-81
	1m	203	214	S	S	0.991664	0.799687	1.4633	1.93295e-09	0.962415	0.861921	1.39328	8.36778e-10	3.76568	8.74727e-42	1.27722	0.264564	0.41493	2.22909e-10	1.10587	0.0692536
	6m	203	214	S	S	1.77383	6.30583e-07	1.8592	6.30926e-10	1.16024	0.311358	1.44837	9.76672e-09	3.76952	9.21126e-32
	6m	389	400	S	S	1.34607	0.0016967	1.25266	0.00237901	1.02201	0.805366	1.48452	2.06562e-07	3.33124	3.11813e-38
	1m	393	404	S	S	1.27081	2.43483e-07	1.25941	5.84301e-06	1.13882	0.00793783	1.47553	2.44849e-13	3.74165	2.48384e-74	1.46964	6.0305e-12	0.57015	1.4397e-40	0.997088	0.853477
	6m	393	404	S	S	1.73024	7.45539e-22	1.83184	3.57024e-21	1.05884	0.22521	1.5603	9.82848e-23	3.93345	4.675e-128
	6m	402	413	S	S	1.21983	0.551302	1.96621	0.0129095	1.28167	0.00248454	1.77419	0.0107972	2.97504	2.69976e-38
	6m	405	416	S	S	0.955675	0.764324	1.69269	2.90915e-06	1.41372	6.66833e-08	1.67214	3.87104e-07	3.71749	1.46266e-76
						AD												DLB
						Mouse (N=3)								Human (m:f = 0:5, age=79~86)				Human (m:f = 0:5, age=79-93)
		Positon		Amino acid		5xFAD		APP		PS1		PS2		AD_Occipital		AD_Temporal		DLB_Occipital		DLB_Temporal
	Age (mouse)	Mouse (430aa)	Human (441aa)	Mouse (430aa)	Human (441aa)	Mean Ratio	p-value (t-test)	Mean Ratio	p-value (t-test)	Mean Ratio	p-value (t-test)	Mean Ratio	p-value (t-test)	Mean Ratio	p-value (t-test)	Mean Ratio	p-value (t-test)	Mean Ratio	p-value (t-test)	Mean Ratio	p-value (t-test)
	1m	50	61	S	S									1.21028	0.0276196			0.529504	0.00890344
	3m	50	61	S	S
	6m	50	61	S	S
	1m	53	64	S	S									0.931288	---			1.97922	0.0135761
	3m	53	64	S	S
	6m	53	64	S	S
	1m	188	199	S	S	1.45216	2.27034e-06	1.29205	0.000158434	0.832022	0.0479259	0.817382	0.0116229	1.54518	2.68212e-06	1.30751	0.000984752	0.905806	0.519738	1.03538	0.735359
	6m	188	199	S	S	1.17683	0.000280791	1.10214	0.00135167	1.03432	0.299442	0.804991	1.04711e-07
	1m	191	202	S	S	1.5696	1.16584e-08	1.3121	5.65786e-05	0.900845	0.299846	0.849262	0.0670959	1.35312	2.67364e-08	0.971675	0.410808	1.03172	0.67906	0.942616	0.121273
	6m	191	202	S	S	1.15863	3.18796e-05	1.08717	0.000525461	1.04289	0.148372	0.772066	5.85195e-15
	1m	203	214	S	S	1.3163	1.3573e-06	1.49146	4.09465e-16	0.802915	0.000131047	1.07122	0.0970726	0.41077	0.0116421	0.843417	0.363933	0.956259	0.876781	1.42588	5.35375e-06
	6m	203	214	S	S	0.931928	0.106479	1.33154	5.08353e-08	0.95196	0.0985466	0.864252	3.77335e-05
	6m	389	400	S	S	1.30787	1.90374e-07	0.96787	0.33584	0.908326	0.00270902	0.791521	9.83585e-08
	1m	393	404	S	S	1.90462	3.90528e-24	1.34687	4.68776e-15	1.20566	0.000320286	0.997393	0.951476	1.05822	0.03459	0.964361	0.125517	0.773953	3.87686e-09	1.0853	0.000157816
	6m	393	404	S	S	1.14336	7.68149e-07	0.977361	0.262737	1.03261	0.0793044	0.81816	1.0005e-16
	6m	402	413	S	S	1.03422	0.238399	1.06726	0.045726	1.13857	0.001635	0.864354	0.00511701
	6m	405	416	S	S	1.08913	9.73643e-05	1.08261	0.0194425	0.89132	8.38297e-08	0.650466	8.82594e-13

## Sheet: log2 S202, S214 and S404
Phosphorylated peptides of Tau in AD and FTLD model mice (Confidence>95%, N=3),
and AD and DLB Human brain (Confidence>95%, N=5)
Uniprot ID	Gene symbol	Gene name	Full name	KEGG ID
P10637	TAU_MOUSE	Mapt	Microtubule-associated protein tau	mmu:17762
	N≧3	increase	p<0.05
		decrease			Mouse																																						Human
					FTLD																				AD																		AD ( m:f = 0:5, age=79~86)
	Positon		Amino acid		CHMP2B				PGRN				TDP43				VCP				Tau				5xFAD				APP				PS1				PS2						AD_Occipital				AD_Temporal
Age (mouse)	Mouse (430aa)	Human (441aa)	Mouse (430aa)	Human (441aa)	n (peptide)	N (mouse)	Mean Ratio	p-value (t-test)	n (peptide)	N (mouse)	Mean Ratio	p-value (t-test)	n (peptide)	N (mouse)	Mean Ratio	p-value (t-test)	n (peptide)	N (mouse)	Mean Ratio	p-value (t-test)	n (peptide)	N (mouse)	Mean Ratio	p-value (t-test)	n (peptide)	N (mouse)	Mean Ratio	p-value (t-test)	n (peptide)	N (mouse)	Mean Ratio	p-value (t-test)	n (peptide)	N (mouse)	Mean Ratio	p-value (t-test)	n (peptide)	N (mouse)	Mean Ratio	p-value (t-test)	number of models increased	increased significantly	n (peptide)	N (patients)	Mean Ratio	p-value (t-test)	n (peptide)	N (patients)	Mean Ratio
1m	191	202	S	S	125	3	0.176153	0.00588843	113	3	0.0931893	0.308474	148	3	0.0191347	0.711833	120	3	0.363728	6.90086e-05	70	3	1.63747	2.60109e-28	36	3	0.650396	1.16584e-08	30	3	0.391877	5.65786e-05	33	3	-0.150649	0.299846	32	3	-0.235718	0.0670959	7	5
3m	191	202	S	S	98	3	-0.120377	0.0359267	103	3	-0.133178	0.00993352	148	3	-0.35442	1.48766e-07	109	3	-0.0442877	0.497098	150	3	2.33321	1.51053e-58	141	3	0.17208	0.00480518	137	3	-0.273049	1.05174e-08	137	3	-0.0994901	0.00412349	138	3	-0.361601	8.25052e-19	2	2
6m	191	202	S	S	70	3	0.403436	0.00555162	68	3	0.540309	3.93853e-05	132	3	0.327608	0.000377534	73	3	0.739235	1.81005e-16	171	3	1.72041	4.06715e-81	134	3	0.212426	3.18796e-05	135	3	0.120584	0.000525461	137	3	0.0605816	0.148372	129	3	-0.373204	5.85195e-15	8	7	74	5	0.436285	2.67364e-08	177	5	-0.0414539
1m	203	214	S	S	55	3	-0.0120771	0.799687	55	3	0.549228	1.93295e-09	9	3	-0.0552697	0.861921	57	3	0.478486	8.36778e-10	79	3	1.91291	8.74727e-42	59	3	0.396486	1.3573e-06	56	3	0.576727	4.09465e-16	56	3	-0.31668	0.000131047	60	3	0.0992574	0.0970726	7	5
3m	203	214	S	S	55	3	0.0911896	0.269173	56	3	-0.0277698	0.668329	10	3	-0.618531	0.137608	54	3	0.082151	0.16551	101	3	2.03349	2.21805e-46	94	3	-0.27453	9.49462e-10	96	3	-0.063264	0.108581	94	3	-0.00492449	0.869937	95	3	-0.216313	2.85754e-08	3	1
6m	203	214	S	S	39	3	0.826865	6.30583e-07	39	3	0.894683	6.30926e-10	9	3	0.214422	0.311358	39	3	0.534429	9.76672e-09	53	3	1.91438	9.21126e-32	53	3	-0.101709	0.106479	52	3	0.413095	5.08353e-08	53	3	-0.0710271	0.0985466	53	3	-0.210477	3.77335e-05	6	5	8	2	-1.2836	0.0116421	52	4	-0.245681
1m	393	404	S	S	166	3	0.345743	2.43483e-07	146	3	0.332742	5.84301e-06	147	3	0.187538	0.00793783	156	3	0.561232	2.44849e-13	161	3	1.90367	2.48384e-74	118	3	0.929501	3.90528e-24	101	3	0.429608	4.68776e-15	119	3	0.269821	0.000320286	110	3	-0.00376589	0.951476	8	8
3m	393	404	S	S	195	3	0.162019	1.32686e-05	204	3	-0.0180061	0.642425	142	3	-0.575598	4.14557e-13	199	3	-0.0640546	0.130829	197	3	2.27531	2.81924e-78	192	3	0.202782	1.71893e-05	191	3	-0.047664	0.117132	192	3	-0.0245341	0.315149	192	3	-0.280461	4.86739e-24	3	3
6m	393	404	S	S	161	3	0.790974	7.45539e-22	166	3	0.873291	3.57024e-21	138	3	0.0824793	0.22521	160	3	0.641826	9.82848e-23	256	3	1.9758	4.675e-128	230	3	0.193275	7.68149e-07	220	3	-0.0330364	0.262737	229	3	0.0462972	0.0793044	219	3	-0.289545	1.0005e-16	7	5	207	5	0.081641	0.03459	305	5	-0.0523544
							-2.5051				-3.42369				-5.70767				-1.45907				0.711466				-0.620609				-1.35153				#NUM!				#NUM!						#NUM!				#NUM!
							#NUM!				#NUM!				#NUM!				#NUM!				1.22232				-2.53884				#NUM!				#NUM!				#NUM!						#NUM!				#NUM!
							-1.30959				-0.888143				-1.60996				-0.435895				0.782751				-2.23497				-3.05189				-4.04498				#NUM!						-1.19666				#NUM!
							#NUM!				-0.864523				#NUM!				-1.06345				0.935769				-1.33466				-0.794041				#NUM!				-3.33268						#NUM!				#NUM!
							-3.45499				#NUM!				#NUM!				-3.60558				1.02396				#NUM!				#NUM!				#NUM!				#NUM!						#NUM!				#NUM!
							-0.274277				-0.160552				-2.22148				-0.903929				0.936878				#NUM!				-1.27545				#NUM!				#NUM!						#NUM!				#NUM!
							-1.53223				-1.58752				-2.41474				-0.833331				0.928786				-0.105471				-1.21891				-1.88992				#NUM!						#NUM!				#NUM!
							-2.62576				#NUM!				#NUM!				#NUM!				1.18607				-2.302				#NUM!				#NUM!				#NUM!						#NUM!				#NUM!
							-0.338298				-0.195466				-3.59982				-0.639745				0.982433				-2.37127				#NUM!				-4.43293				#NUM!						-3.61456				#NUM!
					FTLD models										FTLD human patients
	Positon		Amino acid		CHMP2B		PGRN		TDP43		VCP		Tau		FTLD_Occipital		FTLD_Temporal		FTLD_Frontal
Age (mouse)	Mouse (430aa)	Human (441aa)	Mouse (430aa)	Human (441aa)	Mean Ratio	p-value (t-test)	Mean Ratio	p-value (t-test)	Mean Ratio	p-value (t-test)	Mean Ratio	p-value (t-test)	Mean Ratio	p-value (t-test)	Mean Ratio	p-value (t-test)	Mean Ratio	p-value (t-test)	Mean Ratio	p-value (t-test)
1m	191	202	S	S	1.12987	0.00588843	1.06673	0.308474	1.01335	0.711833	1.28675	6.90086e-05	3.11119	2.60109e-28	---	---	0.536835	0.00248979	1.2971	2.35462e-13
6m	191	202	S	S	1.32265	0.00555162	1.45428	3.93853e-05	1.25493	0.000377534	1.66929	1.81005e-16	3.2953	4.06715e-81
1m	203	214	S	S	0.991664	0.799687	1.4633	1.93295e-09	0.962415	0.861921	1.39328	8.36778e-10	3.76568	8.74727e-42	1.27722	0.264564	0.41493	2.22909e-10	1.10587	0.0692536
6m	203	214	S	S	1.77383	6.30583e-07	1.8592	6.30926e-10	1.16024	0.311358	1.44837	9.76672e-09	3.76952	9.21126e-32
1m	393	404	S	S	1.27081	2.43483e-07	1.25941	5.84301e-06	1.13882	0.00793783	1.47553	2.44849e-13	3.74165	2.48384e-74	1.46964	6.0305e-12	0.57015	1.4397e-40	0.997088	0.853477
6m	393	404	S	S	1.73024	7.45539e-22	1.83184	3.57024e-21	1.05884	0.22521	1.5603	9.82848e-23	3.93345	4.675e-128
					AD models								AD ( m:f = 0:5, age=79~86)				DLB (m:f = 0:5, age=79-93)
	Positon		Amino acid		5xFAD		APP		PS1		PS2		AD_Occipital		AD_Temporal		DLB_Occipital		DLB_Temporal
Age (mouse)	Mouse (430aa)	Human (441aa)	Mouse (430aa)	Human (441aa)	Mean Ratio	p-value (t-test)	Mean Ratio	p-value (t-test)	Mean Ratio	p-value (t-test)	Mean Ratio	p-value (t-test)	Mean Ratio	p-value (t-test)	Mean Ratio	p-value (t-test)	Mean Ratio	p-value (t-test)	Mean Ratio	p-value (t-test)
1m	191	202	S	S	1.5696	1.16584e-08	1.3121	5.65786e-05	0.900845	0.299846	0.849262	0.0670959	1.35312	2.67364e-08	0.971675	0.410808	1.03172	0.67906	0.942616	0.121273
6m	191	202	S	S	1.15863	3.18796e-05	1.08717	0.000525461	1.04289	0.148372	0.772066	5.85195e-15
1m	203	214	S	S	1.3163	1.3573e-06	1.49146	4.09465e-16	0.802915	0.000131047	1.07122	0.0970726	0.41077	0.0116421	0.843417	0.363933	0.956259	0.876781	1.42588	5.35375e-06
6m	203	214	S	S	0.931928	0.106479	1.33154	5.08353e-08	0.95196	0.0985466	0.864252	3.77335e-05
1m	393	404	S	S	1.90462	3.90528e-24	1.34687	4.68776e-15	1.20566	0.000320286	0.997393	0.951476	1.05822	0.03459	0.964361	0.125517	0.773953	3.87686e-09	1.0853	0.000157816
6m	393	404	S	S	1.14336	7.68149e-07	0.977361	0.262737	1.03261	0.0793044	0.81816	1.0005e-16
[truncated: 21 more columns]

## Sheet: S202, S214 and S404
Phosphorylated peptides of Tau in AD and FTLD model mice (Confidence>95%, N=3),
and AD and DLB Human brain (Confidence>95%, N=5)
Uniprot ID	Gene symbol	Gene name	Full name	KEGG ID
P10637	TAU_MOUSE	Mapt	Microtubule-associated protein tau	mmu:17762
	N≧3	increase	p<0.05
		decrease			Mouse																																						Human
					FTLD																				AD																		AD ( m:f = 0:5, age=79~86)
	Positon		Amino acid		CHMP2B				PGRN				TDP43				VCP				Tau				5xFAD				APP				PS1				PS2						AD_Occipital				AD_Temporal
Age (mouse)	Mouse (430aa)	Human (441aa)	Mouse (430aa)	Human (441aa)	n (peptide)	N (mouse)	Mean Ratio	p-value (t-test)	n (peptide)	N (mouse)	Mean Ratio	p-value (t-test)	n (peptide)	N (mouse)	Mean Ratio	p-value (t-test)	n (peptide)	N (mouse)	Mean Ratio	p-value (t-test)	n (peptide)	N (mouse)	Mean Ratio	p-value (t-test)	n (peptide)	N (mouse)	Mean Ratio	p-value (t-test)	n (peptide)	N (mouse)	Mean Ratio	p-value (t-test)	n (peptide)	N (mouse)	Mean Ratio	p-value (t-test)	n (peptide)	N (mouse)	Mean Ratio	p-value (t-test)	number of models increased	increased significantly	n (peptide)	N (patients)	Mean Ratio	p-value (t-test)	n (peptide)	N (patients)	Mean Ratio
1m	191	202	S	S	125	3	1.12987	0.00588843	113	3	1.06673	0.308474	148	3	1.01335	0.711833	120	3	1.28675	6.90086e-05	70	3	3.11119	2.60109e-28	36	3	1.5696	1.16584e-08	30	3	1.3121	5.65786e-05	33	3	0.900845	0.299846	32	3	0.849262	0.0670959	7	5
3m	191	202	S	S	98	3	0.919947	0.0359267	103	3	0.91182	0.00993352	148	3	0.782184	1.48766e-07	109	3	0.969768	0.497098	150	3	5.03925	1.51053e-58	141	3	1.12668	0.00480518	137	3	0.827569	1.05174e-08	137	3	0.933363	0.00412349	138	3	0.7783	8.25052e-19	2	2
6m	191	202	S	S	70	3	1.32265	0.00555162	68	3	1.45428	3.93853e-05	132	3	1.25493	0.000377534	73	3	1.66929	1.81005e-16	171	3	3.2953	4.06715e-81	134	3	1.15863	3.18796e-05	135	3	1.08717	0.000525461	137	3	1.04289	0.148372	129	3	0.772066	5.85195e-15	8	7	74	5	1.35312	2.67364e-08	177	5	0.971675
1m	203	214	S	S	55	3	0.991664	0.799687	55	3	1.4633	1.93295e-09	9	3	0.962415	0.861921	57	3	1.39328	8.36778e-10	79	3	3.76568	8.74727e-42	59	3	1.3163	1.3573e-06	56	3	1.49146	4.09465e-16	56	3	0.802915	0.000131047	60	3	1.07122	0.0970726	7	5
3m	203	214	S	S	55	3	1.06525	0.269173	56	3	0.980936	0.668329	10	3	0.651334	0.137608	54	3	1.0586	0.16551	101	3	4.09395	2.21805e-46	94	3	0.82672	9.49462e-10	96	3	0.957096	0.108581	94	3	0.996592	0.869937	95	3	0.860763	2.85754e-08	3	1
6m	203	214	S	S	39	3	1.77383	6.30583e-07	39	3	1.8592	6.30926e-10	9	3	1.16024	0.311358	39	3	1.44837	9.76672e-09	53	3	3.76952	9.21126e-32	53	3	0.931928	0.106479	52	3	1.33154	5.08353e-08	53	3	0.95196	0.0985466	53	3	0.864252	3.77335e-05	6	5	8	2	0.41077	0.0116421	52	4	0.843417
1m	393	404	S	S	166	3	1.27081	2.43483e-07	146	3	1.25941	5.84301e-06	147	3	1.13882	0.00793783	156	3	1.47553	2.44849e-13	161	3	3.74165	2.48384e-74	118	3	1.90462	3.90528e-24	101	3	1.34687	4.68776e-15	119	3	1.20566	0.000320286	110	3	0.997393	0.951476	8	8
3m	393	404	S	S	195	3	1.11885	1.32686e-05	204	3	0.987597	0.642425	142	3	0.671008	4.14557e-13	199	3	0.956572	0.130829	197	3	4.84103	2.81924e-78	192	3	1.15092	1.71893e-05	191	3	0.967502	0.117132	192	3	0.983138	0.315149	192	3	0.823328	4.86739e-24	3	3
6m	393	404	S	S	161	3	1.73024	7.45539e-22	166	3	1.83184	3.57024e-21	138	3	1.05884	0.22521	160	3	1.5603	9.82848e-23	256	3	3.93345	4.675e-128	230	3	1.14336	7.68149e-07	220	3	0.977361	0.262737	229	3	1.03261	0.0793044	219	3	0.81816	1.0005e-16	7	5	207	5	1.05822	0.03459	305	5	0.964361
					FTLD models										FTLD human patients
	Positon		Amino acid		CHMP2B		PGRN		TDP43		VCP		Tau		FTLD_Occipital		FTLD_Temporal		FTLD_Frontal
Age (mouse)	Mouse (430aa)	Human (441aa)	Mouse (430aa)	Human (441aa)	Mean Ratio	p-value (t-test)	Mean Ratio	p-value (t-test)	Mean Ratio	p-value (t-test)	Mean Ratio	p-value (t-test)	Mean Ratio	p-value (t-test)	Mean Ratio	p-value (t-test)	Mean Ratio	p-value (t-test)	Mean Ratio	p-value (t-test)
1m	191	202	S	S	1.12987	0.00588843	1.06673	0.308474	1.01335	0.711833	1.28675	6.90086e-05	3.11119	2.60109e-28	---	---	0.536835	0.00248979	1.2971	2.35462e-13
6m	191	202	S	S	1.32265	0.00555162	1.45428	3.93853e-05	1.25493	0.000377534	1.66929	1.81005e-16	3.2953	4.06715e-81
1m	203	214	S	S	0.991664	0.799687	1.4633	1.93295e-09	0.962415	0.861921	1.39328	8.36778e-10	3.76568	8.74727e-42	1.27722	0.264564	0.41493	2.22909e-10	1.10587	0.0692536
6m	203	214	S	S	1.77383	6.30583e-07	1.8592	6.30926e-10	1.16024	0.311358	1.44837	9.76672e-09	3.76952	9.21126e-32
1m	393	404	S	S	1.27081	2.43483e-07	1.25941	5.84301e-06	1.13882	0.00793783	1.47553	2.44849e-13	3.74165	2.48384e-74	1.46964	6.0305e-12	0.57015	1.4397e-40	0.997088	0.853477
6m	393	404	S	S	1.73024	7.45539e-22	1.83184	3.57024e-21	1.05884	0.22521	1.5603	9.82848e-23	3.93345	4.675e-128
					AD models								AD ( m:f = 0:5, age=79~86)				DLB (m:f = 0:5, age=79-93)
	Positon		Amino acid		5xFAD		APP		PS1		PS2		AD_Occipital		AD_Temporal		DLB_Occipital		DLB_Temporal
Age (mouse)	Mouse (430aa)	Human (441aa)	Mouse (430aa)	Human (441aa)	Mean Ratio	p-value (t-test)	Mean Ratio	p-value (t-test)	Mean Ratio	p-value (t-test)	Mean Ratio	p-value (t-test)	Mean Ratio	p-value (t-test)	Mean Ratio	p-value (t-test)	Mean Ratio	p-value (t-test)	Mean Ratio	p-value (t-test)
1m	191	202	S	S	1.5696	1.16584e-08	1.3121	5.65786e-05	0.900845	0.299846	0.849262	0.0670959	1.35312	2.67364e-08	0.971675	0.410808	1.03172	0.67906	0.942616	0.121273
6m	191	202	S	S	1.15863	3.18796e-05	1.08717	0.000525461	1.04289	0.148372	0.772066	5.85195e-15
1m	203	214	S	S	1.3163	1.3573e-06	1.49146	4.09465e-16	0.802915	0.000131047	1.07122	0.0970726	0.41077	0.0116421	0.843417	0.363933	0.956259	0.876781	1.42588	5.35375e-06
6m	203	214	S	S	0.931928	0.106479	1.33154	5.08353e-08	0.95196	0.0985466	0.864252	3.77335e-05
1m	393	404	S	S	1.90462	3.90528e-24	1.34687	4.68776e-15	1.20566	0.000320286	0.997393	0.951476	1.05822	0.03459	0.964361	0.125517	0.773953	3.87686e-09	1.0853	0.000157816
6m	393	404	S	S	1.14336	7.68149e-07	0.977361	0.262737	1.03261	0.0793044	0.81816	1.0005e-16
[truncated: 21 more columns]

## Sheet: Tau, Merged (Human+Mouse)
Phosphorylated peptides of Tau in AD and FTLD model mice (Confidence>95%, N=3),
and AD and DLB Human brain (Confidence>95%, N=5)
Uniprot ID	Gene symbol	Gene name	Full name	KEGG ID
P10637	TAU_MOUSE	Mapt	Microtubule-associated protein tau	mmu:17762
	N≧3	increase	p<0.05
		decrease			Mouse																																						Human
					FTLD																				AD																		AD ( m:f = 0:5, age=79~86)
	Positon		Amino acid		CHMP2B				PGRN				TDP43				VCP				Tau				5xFAD				APP				PS1				PS2						AD_Occipital				AD_Temporal
Age (mouse)	Mouse (430aa)	Human (441aa)	Mouse (430aa)	Human (441aa)	n (peptide)	N (mouse)	Mean Ratio	p-value (t-test)	n (peptide)	N (mouse)	Mean Ratio	p-value (t-test)	n (peptide)	N (mouse)	Mean Ratio	p-value (t-test)	n (peptide)	N (mouse)	Mean Ratio	p-value (t-test)	n (peptide)	N (mouse)	Mean Ratio	p-value (t-test)	n (peptide)	N (mouse)	Mean Ratio	p-value (t-test)	n (peptide)	N (mouse)	Mean Ratio	p-value (t-test)	n (peptide)	N (mouse)	Mean Ratio	p-value (t-test)	n (peptide)	N (mouse)	Mean Ratio	p-value (t-test)	number of models increased	increased significantly	n (peptide)	N (mouse)	Mean Ratio	p-value (t-test)	n (peptide)	N (mouse)	Mean Ratio
1m	50	61	S	S	(not detected)																																						4	2	1.21028	0.0276196
3m	50	61	S	S
6m	50	61	S	S
1m	53	64	S	S	(not detected)																																						2	1	0.931288	---
3m	53	64	S	S
6m	53	64	S	S
1m	57	68	S	S	9	3	0.863218	0.108978	9	3	0.986153	0.885161	11	2	1.7333	0.000471898	9	3	1.05994	0.743518	11	3	0.974602	0.780293	11	2	1.41932	0.0136064	7	2	1.25635	0.0306477	6	1	0.708302	0.0975662	5	2	0.958271	0.735808	4	1					(not detected)
3m	57	68	S	S	7	2	1.16352	0.0318443	9	3	1.10512	0.17323	11	2	0.954465	0.639143	8	2	1.17551	0.0271012	25	3	0.927924	0.304312	27	3	0.995195	0.918058	27	3	0.890978	0.0194327	25	3	0.912574	0.123165	24	3	0.810054	0.000193764	3	2
6m	57	68	S	S	10	3	1.65351	0.00422985	8	2	1.14132	0.267284	11	2	1.19628	0.25222	8	3	1.19031	0.192023	13	3	1.41913	0.00115827	13	3	1.00258	0.978136	12	3	0.854315	0.0539537	12	3	1.09709	0.415239	12	3	0.996801	0.967622	7	2
1m	58	69	T	T	(not detected)																																				0	0	2	2	1.08953	---	4	4	1.25796
3m	58	69	T	T																																					0	0
6m	58	69	T	T																																					0	0
1m	170	181	T	T	73	3	0.976136	0.567384	75	3	1.2295	0.154556	15	3	0.880427	0.0844347	76	3	1.12534	0.0160068	62	3	1.10841	0.000209366	61	3	1.42534	5.64284e-08	58	3	1.11151	0.0317218	57	3	0.977648	0.689787	58	3	0.965901	0.68827	6	4	23	5	1.27317	0.00109828	47	5	0.911696
3m	170	181	T	T	46	2	1.106	0.0225521	46	2	0.829559	0.00103795	15	3	0.602862	0.000412604	46	2	1.01868	0.781777	67	3	1.07977	0.163348	67	3	1.35285	4.72558e-09	67	3	0.964761	0.157289	67	3	1.0435	0.0869769	67	3	0.940721	0.000239472	5	2
6m	170	181	T	T	67	3	0.87636	0.0797206	68	3	1.31687	3.10739e-08	15	3	1.17703	0.466008	69	3	2.21148	8.9993e-24	63	3	1.09907	0.00282952	63	3	1.00694	0.873573	63	3	0.895349	0.000171288	63	3	1.09516	0.0288775	63	3	0.81679	9.70981e-10	7	4
1m	187	198	S	S	(not detected)																																				0	0	4	3	1.58251	0.0627276	6	3	0.398373
3m	187	198	S	S																																					0	0
6m	187	198	S	S																																					0	0
1m	188	199	S	S	97	3	1.29243	4.38424e-06	82	3	1.13035	0.165374	104	3	0.984302	0.699876	90	3	1.35851	5.92984e-05	56	3	3.25139	3.81716e-24	37	3	1.45216	2.27034e-06	31	3	1.29205	0.000158434	37	3	0.832022	0.0479259	36	3	0.817382	0.0116229	6	5	37	5	1.54518	2.68212e-06	80	5	1.30751
3m	188	199	S	S	77	2	0.723588	3.32272e-07	80	2	0.754506	6.8006e-10	109	3	0.807532	3.31149e-07	81	2	0.692744	1.63301e-07	101	3	4.51294	4.46079e-41	92	3	1.0973	0.0244983	90	3	0.89206	0.00301331	94	3	0.944143	0.196094	91	3	0.819201	1.17316e-09	2	2
6m	188	199	S	S	56	3	1.3653	7.9858e-05	54	3	1.29336	8.24692e-06	93	3	1.06944	0.408839	60	3	1.63013	2.29023e-13	111	3	3.43559	1.23899e-51	93	3	1.17683	0.000280791	91	3	1.10214	0.00135167	93	3	1.03432	0.299442	84	3	0.804991	1.04711e-07	8	6
1m	191	202	S	S	125	3	1.12987	0.00588843	113	3	1.06673	0.308474	148	3	1.01335	0.711833	120	3	1.28675	6.90086e-05	70	3	3.11119	2.60109e-28	36	3	1.5696	1.16584e-08	30	3	1.3121	5.65786e-05	33	3	0.900845	0.299846	32	3	0.849262	0.0670959	7	5	74	5	1.35312	2.67364e-08	177	5	0.971675
3m	191	202	S	S	98	3	0.919947	0.0359267	103	3	0.91182	0.00993352	148	3	0.782184	1.48766e-07	109	3	0.969768	0.497098	150	3	5.03925	1.51053e-58	141	3	1.12668	0.00480518	137	3	0.827569	1.05174e-08	137	3	0.933363	0.00412349	138	3	0.7783	8.25052e-19	2	2
6m	191	202	S	S	70	3	1.32265	0.00555162	68	3	1.45428	3.93853e-05	132	3	1.25493	0.000377534	73	3	1.66929	1.81005e-16	171	3	3.2953	4.06715e-81	134	3	1.15863	3.18796e-05	135	3	1.08717	0.000525461	137	3	1.04289	0.148372	129	3	0.772066	5.85195e-15	8	7
1m	203	214	S	S	55	3	0.991664	0.799687	55	3	1.4633	1.93295e-09	9	3	0.962415	0.861921	57	3	1.39328	8.36778e-10	79	3	3.76568	8.74727e-42	59	3	1.3163	1.3573e-06	56	3	1.49146	4.09465e-16	56	3	0.802915	0.000131047	60	3	1.07122	0.0970726	7	5	8	2	0.41077	0.0116421	52	4	0.843417
3m	203	214	S	S	55	3	1.06525	0.269173	56	3	0.980936	0.668329	10	3	0.651334	0.137608	54	3	1.0586	0.16551	101	3	4.09395	2.21805e-46	94	3	0.82672	9.49462e-10	96	3	0.957096	0.108581	94	3	0.996592	0.869937	95	3	0.860763	2.85754e-08	3	1
6m	203	214	S	S	39	3	1.77383	6.30583e-07	39	3	1.8592	6.30926e-10	9	3	1.16024	0.311358	39	3	1.44837	9.76672e-09	53	3	3.76952	9.21126e-32	53	3	0.931928	0.106479	52	3	1.33154	5.08353e-08	53	3	0.95196	0.0985466	53	3	0.864252	3.77335e-05	6	5
1m	206	217	T	T	(not detected)																																				0	0					46	4	2.0855
3m	206	217	T	T																																					0	0
6m	206	217	T	T																																					0	0
1m	385	396	S	S	51	3	1.70527	1.6024e-06	40	3	0.732761	0.00373432	27	3	0.997761	0.991202	43	3	1.04938	0.658832	28	3	2.69649	1.18895e-09	18	3	1.3076	0.106937	15	3	1.04273	0.67642	16	2	0.67895	0.0322427	11	2	0.856709	0.378984	5	2					(not detected)
3m	385	396	S	S	13	3	0.92889	0.205025	17	3	0.973469	0.66389	26	3	0.692491	0.0561579	17	3	1.07345	0.295965	43	3	3.88295	7.63729e-11	41	3	1.00524	0.952933	40	3	0.989459	0.856691	40	3	0.955023	0.329295	40	3	0.852156	0.00373395	3	1
6m	385	396	S	S	22	3	1.25532	0.00548608	21	3	1.22496	0.0555593	26	3	0.896436	0.330697	24	3	1.44731	0.00218066	94	3	2.6361	5.11108e-32	81	3	1.28037	2.30885e-08	79	3	0.968652	0.353819	81	3	0.929789	0.0483689	77	3	0.838999	5.44822e-05	5	4
1m	389	400	S	S	45	3	1.62171	2.18159e-05	39	3	1.00046	0.996967	40	3	1.09798	0.509455	42	3	1.41883	0.00706352	16	3	3.04381	7.04496e-08	11	3	2.0648	0.00366808	8	2	1.10457	0.389923	12	3	1.13975	0.394475	9	3	0.900611	0.581964	8	4	7	5	1.31455	0.019856	19	4	1.26933
3m	389	400	S	S	21	3	0.981702	0.800353	25	3	0.98704	0.813859	39	3	0.739031	0.000341055	26	3	0.93651	0.159657	49	3	3.85643	5.04474e-15	43	3	1.10559	0.30035	42	3	1.01589	0.752296	45	3	0.992089	0.863264	44	3	0.824761	9.71181e-05	3	1
6m	389	400	S	S	28	3	1.34607	0.0016967	27	3	1.25266	0.00237901	35	3	1.02201	0.805366	28	3	1.48452	2.06562e-07	87	3	3.33124	3.11813e-38	72	3	1.30787	1.90374e-07	69	3	0.96787	0.33584	73	3	0.908326	0.00270902	69	3	0.791521	9.83585e-08	6	5
1m	393	404	S	S	166	3	1.27081	2.43483e-07	146	3	1.25941	5.84301e-06	147	3	1.13882	0.00793783	156	3	1.47553	2.44849e-13	161	3	3.74165	2.48384e-74	118	3	1.90462	3.90528e-24	101	3	1.34687	4.68776e-15	119	3	1.20566	0.000320286	110	3	0.997393	0.951476	8	8	207	5	1.05822	0.03459	305	5	0.964361
3m	393	404	S	S	195	3	1.11885	1.32686e-05	204	3	0.987597	0.642425	142	3	0.671008	4.14557e-13	199	3	0.956572	0.130829	197	3	4.84103	2.81924e-78	192	3	1.15092	1.71893e-05	191	3	0.967502	0.117132	192	3	0.983138	0.315149	192	3	0.823328	4.86739e-24	3	3
6m	393	404	S	S	161	3	1.73024	7.45539e-22	166	3	1.83184	3.57024e-21	138	3	1.05884	0.22521	160	3	1.5603	9.82848e-23	256	3	3.93345	4.675e-128	230	3	1.14336	7.68149e-07	220	3	0.977361	0.262737	229	3	1.03261	0.0793044	219	3	0.81816	1.0005e-16	7	5
1m	398	409	S	S	9	3	1.13561	0.484044	8	3	0.897224	0.6718	22	3	0.661704	0.0924839	12	3	1.3121	0.293437	39	3	4.54621	2.90728e-15	18	2	1.32025	0.0882476	13	2	0.900615	0.577383	16	2	1.69382	0.00864542	14	3	0.827877	0.34309	5	2					(not detected)
3m	398	409	S	S	22	3	0.866431	0.236524	27	3	0.953532	0.454753	22	2	0.864472	0.170686	22	3	0.484692	1.32126e-05	60	3	3.77911	8.62153e-26	41	3	1.26844	0.15621	46	3	1.14811	0.280752	46	3	1.00495	0.932221	47	3	1.06676	0.562567	5	1
6m	398	409	S	S	4	2	0.858491	0.819265	5	2	0.630805	0.0535775	24	2	1.52154	0.00198956	6	2	0.875927	0.459933	63	3	2.78355	4.03071e-15	40	3	1.14685	0.0359181	32	3	1.00812	0.903568	45	3	1.00911	0.851446	34	3	0.876519	0.118938	5	3
1m	401	412	S	S	15	3	1.55539	0.00338117	11	3	1.16604	0.240619	35	3	0.639454	0.00237057	15	3	1.1818	0.225353	60	3	4.87912	1.36456e-22	28	3	0.682478	0.0960728	25	3	0.473227	0.00869397	30	3	1.11597	0.501561	35	3	1.03878	0.772219	6	2					(not detected)
3m	401	412	S	S	22	2	0.951931	0.631764	29	3	1.04538	0.236403	35	3	0.954319	0.598239	24	3	0.568854	1.70921e-05	71	3	5.68888	2.00132e-23	65	3	1.73519	3.4765e-05	60	3	1.13424	0.347207	64	3	1.24386	0.000102559	65	3	1.23701	0.02343	7	4
6m	401	412	S	S	6	1	0.263887	0.0532528	6	1	0.636097	0.0242262	35	3	1.41764	0.000259096	6	1	0.579054	0.000216034	57	3	4.53176	1.86224e-20	39	3	1.02257	0.683036	42	3	1.12489	0.104839	43	3	0.924059	0.123912	44	3	0.773505	0.00154189	4	2
1m	402	413	S	S	45	3	1.00554	0.966816	45	3	1.04819	0.539126	52	3	0.898071	0.349929	60	3	1.2721	0.0013437	68	3	4.46431	8.01156e-17	30	3	0.853667	0.339697	19	3	0.67503	0.0186047	27	3	1.0751	0.574357	29	3	0.58502	0.00416713	5	2					(not detected)
3m	402	413	S	S	38	3	0.915719	0.276106	44	3	0.937673	0.1261	45	2	1.1006	0.353235	41	3	0.616199	2.49756e-08	103	3	4.85158	3.84904e-23	92	3	1.01277	0.918084	102	3	1.01704	0.847767	90	3	1.04176	0.338545	93	3	1.06086	0.366676	6	1
6m	402	413	S	S	12	2	1.21983	0.551302	15	1	1.96621	0.0129095	44	2	1.28167	0.00248454	19	2	1.77419	0.0107972	167	3	2.97504	2.69976e-38	114	3	1.03422	0.238399	121	3	1.06726	0.045726	127	3	1.13857	0.001635	111	3	0.864354	0.00511701	8	6
1m	405	416	S	S	149	3	0.823445	0.00177703	140	3	0.875568	0.00362144	84	3	0.77189	0.0300783	179	3	1.15043	0.00155505	191	3	6.10672	1.90577e-66	82	3	0.548354	2.05632e-07	84	3	0.714659	0.012379	84	3	0.33333	2.09305e-09	105	3	0.575821	1.13661e-05	2	2					(not detected)
3m	405	416	S	S	43	3	0.581943	2.34953e-05	49	3	0.905739	0.0435591	86	3	1.1515	0.0327215	53	3	0.812436	0.274529	213	3	7.90916	1.54485e-59	192	3	0.855873	0.031862	219	3	1.06752	0.173251	193	3	0.980694	0.564452	193	3	0.879183	0.00201021	3	2
6m	405	416	S	S	50	2	0.955675	0.764324	56	2	1.69269	2.90915e-06	74	3	1.41372	6.66833e-08	66	3	1.67214	3.87104e-07	315	3	3.71749	1.46266e-76	232	3	1.08913	9.73643e-05	228	3	1.08261	0.0194425	250	3	0.89132	8.38297e-08	231	3	0.650466	8.82594e-13	6	6
[truncated: 21 more columns]

[truncated: 1 more sheets: human ptau]
