# Supplementary material for: Prediction and verification of the AD-FTLD common pathomechanism based on dynamic molecular network analysis
Source: Commun Biol. 2021 Aug 12;4:961. doi: 10.1038/s42003-021-02475-6 (PMC8361101; doi:10.1038/s42003-021-02475-6)
Supplement: Supplementary file 8 — Supplementary Data 4 [file 42003_2021_2475_MOESM8_ESM.xlsx]

## Sheet: Figure3a
Figure 3a	Morris water maze test
						Day1	Day2	Day3	Day4	Day5						Day1	Day2	Day3	Day4	Day5						Day1	Day2	Day3	Day4	Day5						Day1	Day2	Day3	Day4	Day5
			line-genotype	Group	NO.	Average of latency	Average of latency	Average of latency	Average of latency	Average of latency			line-genotype	Group	NO.	Average of latency	Average of latency	Average of latency	Average of latency	Average of latency			line-genotype	Group	NO.	Average of latency	Average of latency	Average of latency	Average of latency	Average of latency			line-genotype	Group	NO.	Average of latency	Average of latency	Average of latency	Average of latency	Average of latency
			B6 (background of TDP43-KI)	NT	1	36	23.875	23.25	22	16			B6 (background of PGRN-KI)	NT	1	47.125	44.25	18.625	21.5	15.375			B6 (background of VCP-KI)	NT	1	52.25	46.75	20.625	9	15.625			B6 (background of CHMP2B-KI)	NT	1	60	48.625	35	28.25	10.125
				NT	2	26.875	32.125	23.375	12.875	14				NT	2	60	44.75	48.5	24.5	22.5				NT	2	39.875	32.875	22.125	23.5	22.625				NT	2	49.375	51.5	37.875	16	10
				NT	3	51	39.5	21	23	21.875				NT	3	52.375	33.375	12.125	13.375	23.75				NT	3	55.75	53.25	28.75	35.75	6.125				NT	3	50.75	38.125	21.125	21.5	15.25
				NT	4	47	20.5	22.625	15.25	18.125				NT	4	40.75	20.625	22.375	13.125	14.75				NT	4	47.125	38	17.25	24.25	27.5				NT	4	56	25.75	20.875	9	9.875
				NT	5	60	51.625	21.875	12.75	12.875				NT	5	48.25	56	27.5	16.875	29.5				NT	5	45.375	36.375	36.5	15.125	18.125				NT	5	54.25	30.75	27.875	22.25	14.5
				NT	6	60	47.125	33.875	19.75	22.375				NT	6	60	60	27.625	16	15.875				NT	6	31	33.125	43.75	38.875	12.375				NT	6	41.75	40.25	32.875	17.25	10
				ctrl-IgG	1	33.375	30.375	27.875	9	15.375				NT	7	60	21.25	27.125	17.625	8				ctrl-IgG	1	48.625	40.375	30.375	14.875	31.375				ctrl-IgG	1	47.25	36.875	32.875	22.375	12.375
				ctrl-IgG	2	58	60	31.125	21.5	15.25				ctrl-IgG	1	53.875	34.25	14.875	16.625	10.5				ctrl-IgG	2	41.25	40.5	12.125	7.875	6.625				ctrl-IgG	2	51.625	49.25	41.625	11.25	18.5
				ctrl-IgG	3	49.25	54.75	17	20	23.125				ctrl-IgG	2	60	29.125	21	27.125	24				ctrl-IgG	3	49.75	49.75	22.875	43.875	10.75				ctrl-IgG	3	47	46.25	46.25	11.75	15
				ctrl-IgG	4	59.875	32.625	25.875	22.125	17.625				ctrl-IgG	3	60	47	23.875	23	12.125				ctrl-IgG	4	43.625	56.375	18.625	11.125	13.5				ctrl-IgG	4	60	58.875	37.5	27.75	8.875
				ctrl-IgG	5	60	39	28	16.25	25.375				Ab	1	60	33.75	25.125	17.875	5.875				ctrl-IgG	5	37	36	21.75	17.625	42.625				ctrl-IgG	5	60	59.375	17.25	11.625	6
				ctrl-IgG	6	50.25	50.75	14.5	7.625	12.875				Ab	2	48.625	40.625	9.875	16.875	6.75				ctrl-IgG	6	57.5	46.125	17.5	8.375	5				ctrl-IgG	6	46	47.375	20.25	26.875	15.75
				Ab	1	43.25	25	33.875	23.875	21.375				Ab	3	55.375	42	17.625	14.375	20.75				ctrl-IgG	7	37.625	55	60	33.5	11.875				ctrl-IgG	7	51.125	12.375	37.75	15.25	6.125
				Ab	2	30.75	25	28.625	14.375	12.75														Ab	1	47.5	60	60	15.75	13.125				Ab	1	59.5	26.5	28.875	8	9.375
				Ab	3	60	58.25	30.125	21.75	30.5														Ab	2	58.25	46.625	46.125	48.75	26				Ab	2	51.25	60	28.25	7.75	12.875
				Ab	4	49.625	26	25.125	19.125	22.75														Ab	3	50.25	23.25	30.25	45.75	29.5				Ab	3	59.875	42.75	27.125	17.5	12.125
				Ab	5	59.375	59.125	15	27.375	18.375														Ab	4	60	35.125	13.125	9.5	11.875				Ab	4	46.875	49.75	26.625	7.125	8.75
				Ab	6	60	53.125	16.125	23.75	19.25														Ab	5	60	55.875	42.5	6.125	5.625				Ab	5	60	25.625	25.25	21.75	7.5
				Ab	7	47.25	33.625	17.75	26.5	12.75														Ab	6	53.75	30.5	42.75	43.25	13.25				Ab	6	36.625	22.625	16	10.125	7.125
				Ab	8	50	33.5	30.125	21.375	18.125
			TDP43-KI	NT	1	60	60	51.375	50.375	35.625			PGRN-KI	NT	1	58	41	36.25	40	33			VCP-KI	NT	1	60	60	49.375	48.625	52.875			CHMP2B-KI	NT	1	60	50.875	60	53.75	60
				NT	2	60	37.25	30.625	36.125	16.375				NT	2	60	24.75	18.25	35.25	26.625				NT	2	60	39.625	44.875	60	44.625				NT	2	52	60	60	60	44.125
				NT	3	56.25	50	32	41.625	15				NT	3	40.25	37.375	34.75	36.125	37.625				NT	3	56.625	38.25	21.375	43	46.5				NT	3	48	58.875	33.875	25.625	11.375
				NT	4	40.5	34.25	32.125	25.375	26.5				NT	4	60	44.375	30.125	35.625	23.875				NT	4	60	57.875	52.25	47	41.25				NT	4	60	55	60	48.375	26.875
				NT	5	60	38.75	28.5	27.25	40.25				NT	5	49.625	37.25	43.625	35.125	37.875				NT	5	50.625	55.25	60	43.875	32.375				NT	5	60	60	46.5	36.5	29.875
				NT	6	40	40.5	43.25	30.5	26.25				NT	6	49.125	51.5	31.125	27.875	19.375				NT	6	45.375	10.125	60	28.25	32.875				ctrl-IgG	1	39	50.5	47.375	35.125	22.75
				NT	7	47.25	51.375	24.25	39.5	39.375				NT	7	55.125	60	52.375	34.375	38.875				NT	7	60	26.75	46.375	56.625	45.75				ctrl-IgG	2	60	60	47.375	37.25	53.5
				NT	8	60	60	53.375	49.875	36.375				NT	8	50.875	60	25.875	40	25.625				ctrl-IgG	1	41.5	51.5	32.875	29.625	38.5				ctrl-IgG	3	58.375	46.75	56	59.125	24
				NT	9	51.75	56.375	60	60	53.75				NT	9	60	53.25	47.375	32.25	29.375				ctrl-IgG	2	51	60	35.625	51.125	60				ctrl-IgG	4	60	48.375	50.75	33.75	39
				NT	10	38.625	45.75	49.25	30.75	38.625				NT	10	60	60	60	60	60				ctrl-IgG	3	53	60	50.125	60	60				ctrl-IgG	5	60	60	60	42.125	54.125
				ctrl-IgG	1	52.125	52.25	60	54.5	58.5				NT	11	56.125	56.125	56.125	56.125	56.125				ctrl-IgG	4	54.5	50	37.875	42	40.625				Ab	1	37.5	20.625	22.25	11.75	11.25
				ctrl-IgG	2	60	37	37.25	37.875	46.125				ctrl-IgG	1	57.125	41.25	26.125	35	26.125				ctrl-IgG	5	55.25	50	42.25	28.125	17.625				Ab	2	52.75	22.875	18	9.25	4
				ctrl-IgG	3	38.75	46.875	29.875	32.375	13.125				ctrl-IgG	2	60	47.25	28.5	23.625	18.375				Ab	1	49.5	48.875	32.25	28.375	9.625				Ab	3	60	44.375	29.25	8.625	9.5
				ctrl-IgG	4	49.25	54.5	60	25.125	31.5				ctrl-IgG	3	54.625	46.375	60	53.875	32.375				Ab	2	49.5	28.625	44.5	53	28.875				Ab	4	60	48.75	30.5	15.75	6.125
				ctrl-IgG	5	56.75	54.125	29.5	23.875	23.375				ctrl-IgG	4	60	51.25	33.375	29.875	24.125				Ab	3	42.25	19.875	37.875	25.75	27				Ab	5	32.125	30.125	32	12.5	11.25
				ctrl-IgG	6	60	60	23.625	20.75	17				ctrl-IgG	5	50.25	50.25	50.25	50.25	50.25				Ab	4	50.625	40	26.25	15.625	12				Ab	6	38.125	45.625	6.75	7.25	11.375
				ctrl-IgG	7	50.625	57.375	37.75	48.375	36				ctrl-IgG	6	60	60	60	60	60				Ab	5	49.25	22	13.75	12.5	8.75				Ab	7	56.5	43.125	29.875	10.5	7.625
				ctrl-IgG	8	48.375	43.25	19.25	26.25	25.75				ctrl-IgG	7	60	60	60	60	60				Ab	6	34.875	27.5	23.125	6.375	39
				ctrl-IgG	9	40.875	16.25	31.875	31.625	27.625				Ab	1	42.125	22.625	25.5	15.375	7.25				Ab	7	32.875	26.25	29.25	25	19.25
				ctrl-IgG	10	44.875	38.625	28.375	32.625	20.25				Ab	2	60	23.75	16.5	23.625	24.875				Ab	8	48.375	60	24.75	23.5	45.5
				ctrl-IgG	11	47.625	22.5	42.125	59.5	23.375				Ab	3	60	31.625	26.75	13.375	29.375				Ab	9	52.375	37.625	15.125	23.75	24.75
				Ab	1	44.625	49.25	33.375	18.375	16.625				Ab	4	48.5	45.125	25.25	22.375	26.125				Ab	10	42.125	60	9.5	24.75	6
				Ab	2	60	60	32.375	15.5	15.375				Ab	5	60	11.5	8.25	10	21.125				Ab	11	56.25	53.5	26.125	23.125	9.5
				Ab	3	27	22.125	27.125	7.125	11.25				Ab	6	60	5.25	14.5	4.75	10.875				Ab	12	28.625	52.75	22.875	37.625	7.75
				Ab	4	50.625	38.375	14.375	18.75	18.875				Ab	7	60	40.875	26.125	29.375	24.625				Ab	13	55	59.625	13.25	27.875	17.5
				Ab	5	39	36.75	22.375	6.25	13.75				Ab	8	55.625	17.875	16.875	12.25	8.375
				Ab	6	56.375	23.75	28	22.25	19.25				Ab	9	49	23.75	8.375	21.5	17.125
				Ab	7	30.25	25.25	22.625	20.625	10.75				Ab	10	34.375	33.125	24	18.875	14.125
				Ab	8	60	35.375	29	14.25	11.75				Ab	11	60	51.75	28.125	16.75	11.25
				Ab	9	51.875	30.5	28.375	30.875	19.875
				Ab	10	28.75	31.875	37.875	18.375	12.375																	statistics (Tukey's HSD test)									statistics (Tukey's HSD test)
				Ab	11	60	44.125	24.5	28.625	15.125
				Ab	12	42.125	50.875	35.25	25	21.125																	day1									day1
																											Comparison	difference in mean	lower CI	upper CI	p value					Comparison	difference in mean	lower CI	upper CI	p value
																											KIIgG-KIAb	5.54038	-6.09104	17.1718	0.710698					KI_IgG-KI_aH	7.33214	-7.80561	22.4699	0.683158
																											KINT-KIAb	10.0216	0.0894183	19.9539	0.0468768					KI_nt-KI_aH	7.85714	-7.28061	22.9949	0.618159
						statistics (Tukey's HSD test)										statistics (Tukey's HSD test)											WTAb-KIAb	9.44872	-1.46023	20.3577	0.122731					Wt_aH-KI_aH	4.21131	-10.1718	18.5944	0.945841
																											WTIgG-KIAb	-0.456044	-10.8181	9.90605	0.999994					WT_IgG-KI_aH	3.71429	-10.1045	17.5331	0.961979
						day1										day1											WTNT-KIAb	-0.280449	-11.1894	10.6285	1					WT_nt-KI_aH	3.87798	-10.5051	18.2611	0.96148
						Comparison	difference in mean	lower CI	upper CI	p value						Comparison	difference in mean	lower CI	upper CI	p value							KINT-KIIgG	4.48125	-8.11946	17.082	0.891938					KI_nt-KI_IgG	0.525	-15.8256	16.8756	0.999999
						TDP-KI-NT-TDP-KI-Ab	5.55208	-7.66923	18.7734	0.811191						B6IgG-B6aHMGB	3.29167	-13.7257	20.309	0.991625							WTAb-KIIgG	3.90833	-9.47576	17.2924	0.950288					Wt_aH-KI_IgG	-3.12083	-18.7754	12.5337	0.989752
						TDP-KI-ctrl-TDP-KI-Ab	4.0464	-8.84294	16.9357	0.936001						B6nt-B6aHMGB	-2.02381	-16.4061	12.3585	0.998118							WTIgG-KIIgG	-5.99643	-18.9387	6.94582	0.733703					WT_IgG-KI_IgG	-3.61786	-18.7556	11.5199	0.977007
						TDP-WT-Ab-TDP-KI-Ab	4.14583	-9.94814	18.2398	0.950918						KIaHMGB-B6aHMGB	-1.06439	-14.6395	12.5108	0.999891							WTNT-KIIgG	-5.82083	-19.2049	7.56326	0.781605					WT_nt-KI_IgG	-3.45417	-19.1087	12.2004	0.983824
						TDP-WT-NT-TDP-KI-Ab	0.927083	-14.5121	16.3663	0.999973						KIIgG-B6aHMGB	2.7619	-11.6204	17.1442	0.991899							WTAb-KINT	-0.572917	-12.51	11.3641	0.999991					Wt_aH-KI_nt	-3.64583	-19.3004	12.0087	0.979466
						TDP-WT-ctrl-TDP-KI-Ab	5.90625	-9.53292	21.3454	0.863652						KInt-B6aHMGB	-1.25758	-14.8327	12.3176	0.999752							WTIgG-KINT	-10.4777	-21.9171	0.961763	0.0891312					WT_IgG-KI_nt	-4.14286	-19.2806	10.9949	0.958996
						TDP-KI-ctrl-TDP-KI-NT	-1.50568	-14.9974	11.986	0.999434						B6nt-B6IgG	-5.31548	-19.6978	9.06681	0.873241							WTNT-KINT	-10.3021	-22.2391	1.63496	0.125133					WT_nt-KI_nt	-3.97917	-19.6337	11.6754	0.969996
						TDP-WT-Ab-TDP-KI-NT	-1.40625	-16.0531	13.2406	0.999728						KIaHMGB-B6IgG	-4.35606	-17.9312	9.21909	0.925824							WTIgG-WTAb	-9.90476	-22.2018	2.39227	0.176779					WT_IgG-Wt_aH	-0.497024	-14.8801	13.8861	0.999998
						TDP-WT-NT-TDP-KI-NT	-4.625	-20.5705	11.3205	0.953695						KIIgG-B6IgG	-0.529762	-14.9121	13.8525	0.999997							WTNT-WTAb	-9.72917	-22.4904	3.03206	0.224924					WT_nt-Wt_aH	-0.333333	-15.2594	14.5927	1
						TDP-WT-ctrl-TDP-KI-NT	0.354167	-15.5913	16.2997	1						KInt-B6IgG	-4.54924	-18.1244	9.02591	0.912165							WTNT-WTIgG	0.175595	-12.1214	12.4726	1					WT_nt-WT_IgG	0.16369	-14.2194	14.5468	1
						TDP-WT-Ab-TDP-KI-ctrl	0.0994318	-14.2485	14.4474	1						KIaHMGB-B6nt	0.959416	-9.11752	11.0364	0.999717
						TDP-WT-NT-TDP-KI-ctrl	-3.11932	-18.7907	12.552	0.991146						KIIgG-B6nt	4.78571	-6.35476	15.9262	0.787126
						TDP-WT-ctrl-TDP-KI-ctrl	1.85985	-13.8115	17.5312	0.999236						KInt-B6nt	0.766234	-9.3107	10.8432	0.999906							day2									day2
						TDP-WT-NT-TDP-WT-Ab	-3.21875	-19.895	13.4575	0.992314						KIIgG-KIaHMGB	3.8263	-6.25064	13.9032	0.860273							Comparison	difference in mean	lower CI	upper CI	p value					Comparison	difference in mean	lower CI	upper CI	p value
						TDP-WT-ctrl-TDP-WT-Ab	1.76042	-14.9158	18.4366	0.999568						KInt-KIaHMGB	-0.193182	-9.0802	8.69384	1							KIIgG-KIAb	13.0212	-7.72567	33.768	0.428978					B6IgG-B6Ab	16.625	-4.59263	37.8426	0.194269
						TDP-WT-ctrl-TDP-WT-NT	4.97917	-12.8484	22.8068	0.960466						KInt-KIIgG	-4.01948	-14.0964	6.05746	0.833903							KINT-KIAb	0.908654	-16.8073	18.6246	0.999987					B6nt-B6Ab	20.45	-0.76763	41.6676	0.0639635
																											WTAb-KIAb	0.616987	-18.8412	20.0751	0.999999					KIAb-B6Ab	1.375	-18.7848	21.5348	0.999941
																											WTIgG-KIAb	5.02473	-13.458	23.5075	0.963114					KIIgG-B6Ab	7.83929	-11.5297	27.2082	0.818277
						day2										day2											WTNT-KIAb	-1.21635	-20.6745	18.2418	0.999965					Kint-B6Ab	2.66667	-17.4932	22.8265	0.9985
						Comparison	difference in mean	lower CI	upper CI	p value						Comparison	difference in mean	lower CI	upper CI	p value							KINT-KIIgG	-12.1125	-34.5882	10.3632	0.594204					B6nt-B6IgG	3.825	-19.0927	26.7427	0.995485
						TDP-KI-NT-TDP-KI-Ab	10.0708	-6.0145	26.1562	0.438965						B6IgG-B6aHMGB	-2	-31.9666	27.9666	0.999951							WTAb-KIIgG	-12.4042	-36.2772	11.4689	0.630841					KIAb-B6IgG	-15.25	-37.192	6.69199	0.307483
						TDP-KI-ctrl-TDP-KI-Ab	6.5322	-9.14926	22.2137	0.816276						B6nt-B6aHMGB	1.24405	-24.0824	26.5705	0.999989							WTIgG-KIIgG	-7.99643	-31.0814	15.0885	0.902152					KIIgG-B6IgG	-8.78571	-30.0033	12.4319	0.803948
						TDP-WT-Ab-TDP-KI-Ab	1.84896	-15.2981	18.996	0.999521						KIaHMGB-B6aHMGB	-10.8598	-34.765	13.0453	0.745968							WTNT-KIIgG	-14.2375	-38.1105	9.63554	0.485696					Kint-B6IgG	-13.9583	-35.9003	7.98365	0.401771
						TDP-WT-NT-TDP-KI-Ab	-1.5625	-20.3461	17.2211	0.999866						KIIgG-B6aHMGB	12.119	-13.2074	37.4455	0.703206							WTAb-KINT	-0.291667	-21.5836	21.0003	1					KIAb-B6nt	-19.075	-41.017	2.86699	0.117554
						TDP-WT-ctrl-TDP-KI-Ab	7.22917	-11.5545	26.0128	0.860656						KInt-B6aHMGB	8.99242	-14.9127	32.8975	0.864881							WTIgG-KINT	4.11607	-16.2883	24.5205	0.9901					KIIgG-B6nt	-12.6107	-33.8283	8.60692	0.476139
						TDP-KI-ctrl-TDP-KI-NT	-3.53864	-19.9529	12.8757	0.987268						B6nt-B6IgG	3.24405	-22.0824	28.5705	0.998801							WTNT-KINT	-2.125	-23.4169	19.1669	0.999653					Kint-B6nt	-17.7833	-39.7253	4.15866	0.166878
						TDP-WT-Ab-TDP-KI-NT	-8.22187	-26.0416	9.59784	0.743999						KIaHMGB-B6IgG	-8.85985	-32.765	15.0453	0.871939							WTIgG-WTAb	4.40774	-17.5263	26.3418	0.990271					KIIgG-KIAb	6.46429	-13.6956	26.6241	0.922209
						TDP-WT-NT-TDP-KI-NT	-11.6333	-31.033	7.76631	0.48726						KIIgG-B6IgG	14.119	-11.2074	39.4455	0.555023							WTNT-WTAb	-1.83333	-24.5954	20.9287	0.999879					Kint-KIAb	1.29167	-19.6292	22.2125	0.999964
						TDP-WT-ctrl-TDP-KI-NT	-2.84167	-22.2413	16.558	0.997897						KInt-B6IgG	10.9924	-12.9127	34.8975	0.736367							WTNT-WTIgG	-6.24107	-28.1751	15.693	0.955347					Kint-KIIgG	-5.17262	-25.3325	14.9872	0.968769
						TDP-WT-Ab-TDP-KI-ctrl	-4.68324	-22.1392	12.7728	0.966663						KIaHMGB-B6nt	-12.1039	-29.8488	5.64105	0.334444
						TDP-WT-NT-TDP-KI-ctrl	-8.0947	-27.1608	10.9714	0.804126						KIIgG-B6nt	10.875	-8.74277	30.4928	0.560987
						TDP-WT-ctrl-TDP-KI-ctrl	0.69697	-18.3691	19.7631	0.999998						KInt-B6nt	7.74838	-9.99657	25.4933	0.775635							day3									day3
						TDP-WT-NT-TDP-WT-Ab	-3.41146	-23.7001	16.8772	0.995957						KIIgG-KIaHMGB	22.9789	5.23395	40.7238	0.0050655							Comparison	difference in mean	lower CI	upper CI	p value					Comparison	difference in mean	lower CI	upper CI	p value
						TDP-WT-ctrl-TDP-WT-Ab	5.38021	-14.9084	25.6688	0.968282						KInt-KIaHMGB	19.8523	4.2027	35.5018	0.0063042							KIIgG-KIAb	15.2404	-4.17646	34.6572	0.198175					KI_IgG-KI_aH	28.2107	12.7743	43.6472	6.58e-05
						TDP-WT-ctrl-TDP-WT-NT	8.79167	-12.8978	30.4811	0.832678						KInt-KIIgG	-3.12662	-20.8716	14.6183	0.994559							KINT-KIAb	23.2404	5.94248	40.5383	0.0032774					KI_nt-KI_aH	27.9857	12.5493	43.4222	7.44e-05
																											WTAb-KIAb	14.6154	-3.5954	32.8262	0.179285					Wt_aH-KI_aH	1.26488	-13.402	15.9318	0.999812
																											WTIgG-KIAb	1.66896	-15.6289	18.9669	0.999703					WT_IgG-KI_aH	9.26786	-4.82364	23.3593	0.365669
						day3										day3											WTNT-KIAb	3.65705	-14.5537	21.8678	0.990226					WT_nt-KI_aH	5.18155	-9.48534	19.8484	0.887574
						Comparison	difference in mean	lower CI	upper CI	p value						Comparison	difference in mean	lower CI	upper CI	p value							KINT-KIIgG	8	-13.6051	29.6051	0.873863					KI_nt-KI_IgG	-0.225	-16.8983	16.4483	1
						TDP-KI-NT-TDP-KI-Ab	12.5375	0.30351	24.7715	0.0416567						B6IgG-B6aHMGB	2.375	-25.7325	30.4825	0.999842							WTAb-KIIgG	-0.625	-22.9677	21.7177	0.999999					Wt_aH-KI_IgG	-26.9458	-42.9093	-10.9824	0.000214
						TDP-KI-ctrl-TDP-KI-Ab	8.39205	-3.53477	20.3189	0.309991						B6nt-B6aHMGB	8.72619	-15.029	32.4814	0.876026							WTIgG-KIIgG	-13.5714	-35.1765	8.03365	0.426918					WT_IgG-KI_IgG	-18.9429	-34.3793	-3.5064	0.0093589
						TDP-WT-Ab-TDP-KI-Ab	-3.34375	-16.3852	9.69773	0.972567						KIaHMGB-B6aHMGB	2.48106	-19.941	24.9031	0.999409							WTNT-KIIgG	-11.5833	-33.926	10.7593	0.631803					WT_nt-KI_IgG	-23.0292	-38.9926	-7.06572	0.0016607
						TDP-WT-NT-TDP-KI-Ab	-3.60417	-17.8904	10.6821	0.974425						KIIgG-B6aHMGB	27.9226	4.16745	51.6778	0.0133803							WTAb-KINT	-8.625	-29.153	11.903	0.804033					Wt_aH-KI_nt	-26.7208	-42.6843	-10.7574	0.000241
						TDP-WT-ctrl-TDP-KI-Ab	-3.875	-18.1612	10.4112	0.965071						KInt-B6aHMGB	22.0833	-0.338693	44.5054	0.0555994							WTIgG-KINT	-21.5714	-41.2941	-1.84878	0.0250452					WT_IgG-KI_nt	-18.7179	-34.1543	-3.2814	0.0104786
						TDP-KI-ctrl-TDP-KI-NT	-4.14545	-16.6297	8.33875	0.920026						B6nt-B6IgG	6.35119	-17.404	30.1064	0.96487							WTNT-KINT	-19.5833	-40.1113	0.944645	0.0689336					WT_nt-KI_nt	-22.8042	-38.7676	-6.84072	0.0018645
						TDP-WT-Ab-TDP-KI-NT	-15.8812	-29.4344	-2.32815	0.013111						KIaHMGB-B6IgG	0.106061	-22.316	22.5281	1							WTIgG-WTAb	-12.9464	-33.4744	7.58155	0.422479					WT_IgG-Wt_aH	8.00298	-6.66392	22.6699	0.567538
						TDP-WT-NT-TDP-KI-NT	-16.1417	-30.8964	-1.38692	0.024541						KIIgG-B6IgG	25.5476	1.79245	49.3028	0.028881							WTNT-WTAb	-10.9583	-32.2612	10.3446	0.639404					WT_nt-Wt_aH	3.91667	-11.3039	19.1372	0.96838
						TDP-WT-ctrl-TDP-KI-NT	-16.4125	-31.1672	-1.65775	0.021228						KInt-B6IgG	19.7083	-2.71369	42.1304	0.112516							WTNT-WTIgG	1.9881	-18.5399	22.5161	0.999698					WT_nt-WT_IgG	-4.08631	-18.7532	10.5806	0.955834
						TDP-WT-Ab-TDP-KI-ctrl	-11.7358	-25.0123	1.54068	0.111058						KIaHMGB-B6nt	-6.24513	-22.8892	10.3989	0.86611
						TDP-WT-NT-TDP-KI-ctrl	-11.9962	-26.4973	2.50485	0.158062						KIIgG-B6nt	19.1964	0.795752	37.5971	0.0366391
						TDP-WT-ctrl-TDP-KI-ctrl	-12.267	-26.7681	2.23402	0.141116						KInt-B6nt	13.3571	-3.2869	30.0012	0.178337							day4									day4
						TDP-WT-NT-TDP-WT-Ab	-0.260417	-15.6913	15.1705	1						KIIgG-KIaHMGB	25.4416	8.79752	42.0856	0.0006761							Comparison	difference in mean	lower CI	upper CI	p value					Comparison	difference in mean	lower CI	upper CI	p value
						TDP-WT-ctrl-TDP-WT-Ab	-0.53125	-15.9621	14.8996	0.999998						KInt-KIaHMGB	19.6023	4.92361	34.2809	0.0036078							KIIgG-KIAb	17.0019	-3.97736	37.9812	0.17134					KI_IgG-KI_aH	30.6714	16.2571	45.0858	5.3e-06
						TDP-WT-ctrl-TDP-WT-NT	-0.270833	-16.7671	16.2255	1						KInt-KIIgG	-5.83929	-22.4833	10.8048	0.895434							KINT-KIAb	21.5948	2.90495	40.2846	0.0155131					KI_nt-KI_aH	34.0464	19.6321	48.4608	8e-07
																											WTAb-KIAb	3.01442	-16.6617	22.6906	0.99723					Wt_aH-KI_aH	1.2381	-12.4577	14.9339	0.999764
																											WTIgG-KIAb	-5.56593	-24.2558	13.1239	0.945765					WT_IgG-KI_aH	7.32143	-5.83703	20.4799	0.547107
						day4										day4											WTNT-KIAb	-0.75641	-20.4326	18.9198	0.999997					WT_nt-KI_aH	8.2381	-5.45767	21.9339	0.463062
						Comparison	difference in mean	lower CI	upper CI	p value						Comparison	difference in mean	lower CI	upper CI	p value							KINT-KIIgG	4.59286	-18.7507	27.9364	0.991098					KI_nt-KI_IgG	3.375	-12.1943	18.9443	0.985053
						TDP-KI-NT-TDP-KI-Ab	20.3042	8.70944	31.8989	5.98594e-05						B6IgG-B6aHMGB	5.875	-16.433	28.183	0.96705							WTAb-KIIgG	-13.9875	-38.128	10.153	0.516169					Wt_aH-KI_IgG	-29.4333	-44.3398	-14.5269	1.9e-05
						TDP-KI-ctrl-TDP-KI-Ab	16.8826	5.57898	28.1862	0.000741489						B6nt-B6aHMGB	1.19643	-17.6573	20.0501	0.999962							WTIgG-KIIgG	-22.5679	-45.9114	0.775733	0.0631315					WT_IgG-KI_IgG	-23.35	-37.7644	-8.93563	0.0003795
						TDP-WT-Ab-TDP-KI-Ab	3.43229	-8.92773	15.7923	0.961413						KIaHMGB-B6aHMGB	0.738636	-17.057	18.5342	0.999995							WTNT-KIIgG	-17.7583	-41.8989	6.38219	0.25845					WT_nt-KI_IgG	-22.4333	-37.3398	-7.52686	0.0009921
						TDP-WT-NT-TDP-KI-Ab	-1.22917	-14.7689	12.3106	0.999794						KIIgG-B6aHMGB	28.2857	9.43203	47.1394	0.0008682							WTAb-KINT	-18.5804	-40.7602	3.59947	0.14579					Wt_aH-KI_nt	-32.8083	-47.7148	-17.9019	2.9e-06
						TDP-WT-ctrl-TDP-KI-Ab	-2.75	-16.2897	10.7897	0.990289						KInt-B6aHMGB	22.9659	5.1703	40.7615	0.0052551							WTIgG-KINT	-27.1607	-48.4704	-5.85103	0.00587955					WT_IgG-KI_nt	-26.725	-41.1394	-12.3106	5.26e-05
						TDP-KI-ctrl-TDP-KI-NT	-3.42159	-15.2535	8.41027	0.954267						B6nt-B6IgG	-4.67857	-23.5323	14.1751	0.974485							WTNT-KINT	-22.3512	-44.531	-0.171367	0.0473168					WT_nt-KI_nt	-25.8083	-40.7148	-10.9019	0.0001484
						TDP-WT-Ab-TDP-KI-NT	-16.8719	-29.7168	-4.02696	0.00388338						KIaHMGB-B6IgG	-5.13636	-22.932	12.6592	0.951614							WTIgG-WTAb	-8.58036	-30.7602	13.5995	0.852384					WT_IgG-Wt_aH	6.08333	-7.61243	19.7791	0.754697
						TDP-WT-NT-TDP-KI-NT	-21.5333	-35.5171	-7.54957	0.000476714						KIIgG-B6IgG	22.4107	3.55703	41.2644	0.0120466							WTNT-WTAb	-3.77083	-26.7879	19.2463	0.996198					WT_nt-Wt_aH	7	-7.21276	21.2128	0.668066
						TDP-WT-ctrl-TDP-KI-NT	-23.0542	-37.0379	-9.0704	0.000165628						KInt-B6IgG	17.0909	-0.704699	34.8865	0.0658557							WTNT-WTIgG	4.80952	-17.3703	26.9893	0.986163					WT_nt-WT_IgG	0.916667	-12.7791	14.6124	0.999946
						TDP-WT-Ab-TDP-KI-ctrl	-13.4503	-26.033	-0.867542	0.0298205						KIaHMGB-B6nt	-0.457792	-13.6676	12.752	0.999998
						TDP-WT-NT-TDP-KI-ctrl	-18.1117	-31.8551	-4.3684	0.00373606						KIIgG-B6nt	27.0893	12.4853	41.6933	3.53e-05
						TDP-WT-ctrl-TDP-KI-ctrl	-19.6326	-33.3759	-5.88923	0.00136494						KInt-B6nt	21.7695	8.55967	34.9793	0.0002324							day5									day5
						TDP-WT-NT-TDP-WT-Ab	-4.66146	-19.286	9.96312	0.931981						KIIgG-KIaHMGB	27.5471	14.3373	40.7569	4.3e-06							Comparison	difference in mean	lower CI	upper CI	p value					Comparison	difference in mean	lower CI	upper CI	p value
						TDP-WT-ctrl-TDP-WT-Ab	-6.18229	-20.8069	8.44228	0.80693						KInt-KIaHMGB	22.2273	10.5773	33.8772	2.17e-05							KIIgG-KIAb	23.6962	4.87586	42.5164	0.00669038					KI_IgG-KI_aH	29.9429	13.5512	46.3345	6.63e-05
						TDP-WT-ctrl-TDP-WT-NT	-1.52083	-17.1552	14.1135	0.99971						KInt-KIIgG	-5.31981	-18.5296	7.89001	0.828352							KINT-KIAb	22.6676	5.90113	39.434	0.0030486					KI_nt-KI_aH	25.7179	9.32622	42.1095	0.0005818
																											WTAb-KIAb	-3.09135	-20.7426	14.5599	0.994802					Wt_aH-KI_aH	0.892857	-14.6816	16.4673	0.999975
																											WTIgG-KIAb	-2.26099	-19.0274	14.5055	0.998493					WT_IgG-KI_aH	3.07143	-11.892	18.0349	0.988302
						day5										day5											WTNT-KIAb	-2.59135	-20.2426	15.0599	0.997738					WT_nt-KI_aH	2.89286	-12.6816	18.4673	0.992584
						Comparison	difference in mean	lower CI	upper CI	p value						Comparison	difference in mean	lower CI	upper CI	p value							KINT-KIIgG	-1.02857	-21.9699	19.9127	0.999989					KI_nt-KI_IgG	-4.225	-21.93	13.48	0.977158
						TDP-KI-NT-TDP-KI-Ab	17.3021	6.16721	28.437	0.000416751						B6IgG-B6aHMGB	4.41667	-23.6389	32.4722	0.996792							WTAb-KIIgG	-26.7875	-48.4437	-5.13129	0.00803422					Wt_aH-KI_IgG	-29.05	-46.0012	-12.0988	0.0001722
						TDP-KI-ctrl-TDP-KI-Ab	13.8191	2.96384	24.6744	0.00554574						B6nt-B6aHMGB	7.41071	-16.3006	31.122	0.933178							WTIgG-KIIgG	-25.9571	-46.8984	-5.01586	0.00786552					WT_IgG-KI_IgG	-26.8714	-43.2631	-10.4798	0.0003223
						TDP-WT-Ab-TDP-KI-Ab	3.97396	-7.89585	15.8438	0.917415						KIaHMGB-B6aHMGB	6.61364	-15.767	28.9942	0.946705							WTNT-KIIgG	-26.2875	-47.9437	-4.63129	0.00970597					WT_nt-KI_IgG	-27.05	-44.0012	-10.0988	0.0004648
						TDP-WT-NT-TDP-KI-Ab	2.03125	-10.9715	15.034	0.997144						KIIgG-B6aHMGB	27.625	3.91372	51.3363	0.0145215							WTAb-KINT	-25.7589	-45.6562	-5.86164	0.00496965					Wt_aH-KI_nt	-24.825	-41.7762	-7.87376	0.0013867
						TDP-WT-ctrl-TDP-KI-Ab	2.76042	-10.2423	15.7631	0.988122						KInt-B6aHMGB	24.1818	1.80122	46.5624	0.0278154							WTIgG-KINT	-24.9286	-44.0453	-5.81188	0.00458941					WT_IgG-KI_nt	-22.6464	-39.0381	-6.25479	0.0027356
						TDP-KI-ctrl-TDP-KI-NT	-3.48295	-14.8456	7.87964	0.94189						B6nt-B6IgG	2.99405	-20.7172	26.7053	0.998881							WTNT-KINT	-25.2589	-45.1562	-5.36164	0.00613575					WT_nt-KI_nt	-22.825	-39.7762	-5.87376	0.0036339
						TDP-WT-Ab-TDP-KI-NT	-13.3281	-25.6636	-0.992657	0.0272759						KIaHMGB-B6IgG	2.19697	-20.1836	24.5776	0.999671							WTIgG-WTAb	0.830357	-19.0669	20.7276	0.999995					WT_IgG-Wt_aH	2.17857	-13.3959	17.753	0.998041
						TDP-WT-NT-TDP-KI-NT	-15.2708	-28.7	-1.84168	0.0174019						KIIgG-B6IgG	23.2083	-0.502951	46.9196	0.0580154							WTNT-WTAb	0.5	-20.1484	21.1484	1					WT_nt-Wt_aH	2	-14.1624	18.1624	0.998911
						TDP-WT-ctrl-TDP-KI-NT	-14.5417	-27.9708	-1.11251	0.0267773						KInt-B6IgG	19.7652	-2.61545	42.1457	0.109592							WTNT-WTIgG	-0.330357	-20.2276	19.5669	1					WT_nt-WT_IgG	-0.178571	-15.753	15.3959	1
						TDP-WT-Ab-TDP-KI-ctrl	-9.84517	-21.9289	2.23853	0.170264						KIaHMGB-B6nt	-0.797078	-17.4104	15.8162	0.99999
						TDP-WT-NT-TDP-KI-ctrl	-11.7879	-24.9861	1.41039	0.104635						KIIgG-B6nt	20.2143	1.8476	38.581	0.0239014
						TDP-WT-ctrl-TDP-KI-ctrl	-11.0587	-24.257	2.13955	0.148237						KInt-B6nt	16.7711	0.157815	33.3844	0.0467402
						TDP-WT-NT-TDP-WT-Ab	-1.94271	-15.9873	12.1018	0.998401						KIIgG-KIaHMGB	21.0114	4.39807	37.6247	0.0065056
						TDP-WT-ctrl-TDP-WT-Ab	-1.21354	-15.2581	12.831	0.999838						KInt-KIaHMGB	17.5682	2.91664	32.2197	0.011087
						TDP-WT-ctrl-TDP-WT-NT	0.729167	-14.2851	15.7434	0.999991						KInt-KIIgG	-3.44318	-20.0565	13.1701	0.988528

## Sheet: Figure 3b
Figure3b	Y-maze test
	line-genotype	Group	Average of alternation Rate(%)						line-genotype	Group	Average of alternation Rate(%)						Tukey's HSD test in TDP43-KI at 7M						Tukey's HSD test in TDP43-KI at 8M						Tukey's HSD test in TDP43-KI at 9M						Tukey's HSD test in TDP43-KI at 10M
			7M	8M	9M	10M					7M	8M	9M	10M			Comparison	difference in mean	lower CI	upper CI	p value		Comparison	difference in mean	lower CI	upper CI	p value		Comparison	difference in mean	lower CI	upper CI	p value		Comparison	difference in mean	lower CI	upper CI	p value
	B6 (background of TDP43-KI)	NT	71.8398	66.6667	75	85.7143			TDP43-KI	NT	65.3529	65.35	47.6	59.1			B6IgG-B6Ab	3.31931	-10.4395	17.0781	0.978382		TDP-KI-NT-TDP-KI-Ab	-16.6992	-28.6367	-4.76167	0.00170269		TDP-KI-NT-TDP-KI-Ab	-15.9222	-24.5801	-7.26436	2.14394e-05		TDP-KI-NT-TDP-KI-Ab	-19.4349	-32.383	-6.48682	0.000741184
		NT	86.3636	82.3529	69.2308	70				NT	58.9474	67.35	41.7	45.8			B6NT-B6Ab	6.27666	-8.0806	20.6339	0.780591		TDP-KI-ctrl-TDP-KI-Ab	-15.6133	-27.9072	-3.31934	0.0055273		TDP-KI-ctrl-TDP-KI-Ab	-11.85	-20.5079	-3.19213	0.00227656		TDP-KI-ctrl-TDP-KI-Ab	-18.1578	-31.6992	-4.61633	0.00316157
		NT	75	84.6154	79.375	75				NT	58.5784	77.8	65	57.9			KIAb-B6Ab	2.81378	-9.32032	14.9479	0.981845		TDP-WT-Ab-TDP-KI-Ab	-5.11577	-17.8412	7.60964	0.83989		TDP-WT-Ab-TDP-KI-Ab	-3.28542	-12.2472	5.67633	0.884931		TDP-WT-Ab-TDP-KI-Ab	-0.852778	-13.3374	11.6318	0.999948
		NT	75	71.4286	90.9091	84.6154				NT	63.8333	46.2	65.2	50			KIIgG-B6Ab	-7.86054	-20.7783	5.05719	0.466543		TDP-WT-NT-TDP-KI-Ab	-1.87267	-13.2546	9.50929	0.99644		TDP-WT-NT-TDP-KI-Ab	3.08576	-4.92986	11.1014	0.86235		TDP-WT-NT-TDP-KI-Ab	3.41639	-7.9132	14.746	0.944595
		NT	75.7353	100	85.7143	100				NT	59.3	50	46.2	61.5			KINT-B6Ab	-10.4818	-24.839	3.8755	0.268737		TDP-WT-ctrl-TDP-KI-Ab	-4.78606	-18.0456	8.47351	0.891774		TDP-WT-ctrl-TDP-KI-Ab	2.48333	-6.85459	11.8213	0.968447		TDP-WT-ctrl-TDP-KI-Ab	3.62222	-9.32588	16.5703	0.959388
		NT	84.5238	68.8889	63.2	80				NT	61.9	62.5	63.6	42.9			B6NT-B6IgG	2.95735	-11.8329	17.7476	0.99069		TDP-KI-ctrl-TDP-KI-NT	1.08591	-11.7241	13.8959	0.999857		TDP-KI-ctrl-TDP-KI-NT	4.07222	-5.18343	13.3279	0.782205		TDP-KI-ctrl-TDP-KI-NT	1.27714	-13.0172	15.5715	0.999804
		NT		66.0255	81	64.7				NT		50	60	66.7			KIAb-B6IgG	-0.505532	-13.149	12.1379	0.999996		TDP-WT-Ab-TDP-KI-NT	11.5834	-1.64124	24.808	0.117684		TDP-WT-Ab-TDP-KI-NT	12.6368	3.0963	22.1773	0.00341069		TDP-WT-Ab-TDP-KI-NT	18.5821	5.2847	31.8796	0.00191059
		NT		72.75	68.8	85				NT		62.5	62.5				KIIgG-B6IgG	-11.1798	-24.5772	2.21747	0.149971		TDP-WT-NT-TDP-KI-NT	14.8265	2.88901	26.764	0.00707083		TDP-WT-NT-TDP-KI-NT	19.008	10.3501	27.6659	4.91065e-07		TDP-WT-NT-TDP-KI-NT	22.8513	10.6318	35.0708	2.13906e-05
		NT		75	75	70.7				NT		62.5	62.5				KINT-B6IgG	-13.8011	-28.5913	0.989168	0.0797568		TDP-WT-ctrl-TDP-KI-NT	11.9131	-1.8263	25.6525	0.124502		TDP-WT-ctrl-TDP-KI-NT	18.4056	8.51085	28.3003	1.7206e-05		TDP-WT-ctrl-TDP-KI-NT	23.0571	9.3236	36.7907	0.000137687
		NT		65.4	70.6	66.6				NT		61.35					KIAb-B6NT	-3.46288	-16.7551	9.82936	0.969817		TDP-WT-Ab-TDP-KI-ctrl	10.4975	-3.04975	24.0447	0.215633		TDP-WT-Ab-TDP-KI-ctrl	8.56458	-0.975921	18.1051	0.102004		TDP-WT-Ab-TDP-KI-ctrl	17.305	3.42914	31.1809	0.00711615
		NT		80	75	66.7				ctrl-IgG	65.9091	56.8182	57.1	55.8667			KIIgG-B6NT	-14.1372	-28.1484	-0.125946	0.0468564		TDP-WT-NT-TDP-KI-ctrl	13.7406	1.44668	26.0345	0.0201432		TDP-WT-NT-TDP-KI-ctrl	14.9358	6.2779	23.5936	6.95081e-05		TDP-WT-NT-TDP-KI-ctrl	21.5742	8.72762	34.4207	0.000137051
		NT		71.45	80	83.3				ctrl-IgG	73.35	72.4	52.5	53.55			KINT-B6NT	-16.7584	-32.107	-1.40986	0.0251845		TDP-WT-ctrl-TDP-KI-ctrl	10.8272	-3.22299	24.8774	0.220787		TDP-WT-ctrl-TDP-KI-ctrl	14.3333	4.43863	24.228	0.00107564		TDP-WT-ctrl-TDP-KI-ctrl	21.78	7.48568	36.0743	0.000600098
		ctrl-IgG	70.5882	73.6111	74.4	72.75				ctrl-IgG	66.7	70.85	62.5	64.3			KIIgG-KIAb	-10.6743	-22.397	1.04834	0.0927244		TDP-WT-NT-TDP-WT-Ab	3.24311	-9.4823	15.9685	0.973851		TDP-WT-NT-TDP-WT-Ab	6.37118	-2.59056	15.3329	0.301175		TDP-WT-NT-TDP-WT-Ab	4.26917	-7.45807	15.9964	0.884442
		ctrl-IgG	70	62.7156	67.45	64.1				ctrl-IgG	53.8	68.4	58.3	52.6			KINT-KIAb	-13.2955	-26.5878	-0.0032984	0.0499108		TDP-WT-ctrl-TDP-WT-Ab	0.329711	-14.0995	14.759	1		TDP-WT-ctrl-TDP-WT-Ab	5.76875	-4.39291	15.9304	0.550418		TDP-WT-ctrl-TDP-WT-Ab	4.475	-8.82244	17.7724	0.914232
		ctrl-IgG	66.7	73.75	79.15	76.9				ctrl-IgG	58.3	62.5	61.5	57.1			KINT-KIIgG	-2.62122	-16.6325	11.39	0.993145		TDP-WT-ctrl-TDP-WT-NT	-2.9134	-16.173	10.3462	0.986445		TDP-WT-ctrl-TDP-WT-NT	-0.602429	-9.94035	8.73549	0.999963		TDP-WT-ctrl-TDP-WT-NT	0.205833	-12.0137	12.4253	1
		ctrl-IgG	61.65	82.15	66.45	81.2				ctrl-IgG	63.2	62.9	65	53.3
		ctrl-IgG	81.8	68.8	90	77.8				ctrl-IgG	61.5	50	66.7
		ctrl-IgG	81.8	80	80	85.7				ctrl-IgG	60	50	69.45
		ctrl-IgG	93.3	66.25	71.4	86.85				ctrl-IgG	72.7	60.9	57.9
		Ab	65.3271	76.1905	70.8	64.45				Ab	76.4706	62.5	66.7	67.9
		Ab	73.6264	60.4167	62.7	73.3				Ab	85.7	71.65	68.4	75
		Ab	68.75	70	75	70.15				Ab	75	65.85	75	80
		Ab	75	72.15	72.7	84.6				Ab	92	85.7	72.7	85.7
		Ab	81.2	75	72.7	66.7				Ab	78.6	69.2	70	69.2
		Ab	84.6	66.25	64.6	90				Ab	72.7	81.5	77.8	74.1
		Ab	68.8	85.7	69.15	63.2				Ab	75	83.3	72.8	70.1
		Ab	57.1	71.4	70.6	75				Ab	55.6	100	72.7	81.8
										Ab	65.4	92.9	76.5	64.7
										Ab	71.4	71.4	75
										Ab	56.2	66.85	77.8
										Ab	91.3	76.2	71.4
	line-genotype	Group	Average of alternation Rate(%)						line-genotype	Group	Average of alternation Rate(%)						Tukey's HSD test in PGRN-KI at 4M						Tukey's HSD test in PGRN-KI at 5M						Tukey's HSD test in PGRN-KI at 6M						Tukey's HSD test in PGRN-KI at 7M
			4M	5M	6M	7M					4M	5M	6M	7M			Comparison	difference in mean	lower CI	upper CI	p value		Comparison	difference in mean	lower CI	upper CI	p value		Comparison	difference in mean	lower CI	upper CI	p value		Comparison	difference in mean	lower CI	upper CI	p value
	B6 (background of PGRN-KI)	NT	78.5714	71.6667	66.6667	86.3333			PGRN-KI	NT	59.1475	55	43.9024	59.3			PGRN-KI-NT-PGRN-KI-Ab	-6.39851	-18.8469	6.04988	0.652752		PGRN-KI-NT-PGRN-KI-Ab	-12.2362	-21.276	-3.19645	0.00250027		PGRN-KI-NT-PGRN-KI-Ab	-12.2142	-20.9136	-3.51468	0.00155045		PGRN-KI-NT-PGRN-KI-Ab	-11.7634	-19.84	-3.68681	0.000952721
		NT	57.2727	69.697	68.75	73.95				NT	65.7143	62.7586	65.0407	55.6			PGRN-KI-ctrl-PGRN-KI-Ab	-3.40564	-16.2081	9.39681	0.968533		PGRN-KI-ctrl-PGRN-KI-Ab	-10.8345	-20.3632	-1.3057	0.0170329		PGRN-KI-ctrl-PGRN-KI-Ab	-9.32644	-18.4965	-0.156385	0.0440249		PGRN-KI-ctrl-PGRN-KI-Ab	-13.0586	-21.3583	-4.75889	0.000299559
		NT	72.2222	71.7949	70.3216	78.3				NT	79.1667	52.1739	54.3269	58.15			PGRN-WT-Ab-PGRN-KI-Ab	2.50398	-11.8504	16.8584	0.995313		PGRN-WT-Ab-PGRN-KI-Ab	1.50367	-9.18021	12.1876	0.998342		PGRN-WT-Ab-PGRN-KI-Ab	6.39814	-3.88354	16.6798	0.452165		PGRN-WT-Ab-PGRN-KI-Ab	5.84762	-3.4317	15.1269	0.436819
		NT	67.8571	77.7778	79.6154	69.65				NT	60	66.6667	66.6667	53.8			PGRN-WT-NT-PGRN-KI-Ab	4.87735	-9.47706	19.2318	0.914112		PGRN-WT-NT-PGRN-KI-Ab	1.81024	-7.45501	11.0755	0.992219		PGRN-WT-NT-PGRN-KI-Ab	4.05292	-4.86353	12.9694	0.76141		PGRN-WT-NT-PGRN-KI-Ab	7.48506	-0.591549	15.5617	0.0842083
		NT	75	66.9643	80.55	80				NT	52.6316	53.8462	64.4231	60.1			PGRN-WT-ctrl-PGRN-KI-Ab	4.37567	-9.35343	18.1048	0.933294		PGRN-WT-ctrl-PGRN-KI-Ab	5.00617	-5.2123	15.2246	0.699915		PGRN-WT-ctrl-PGRN-KI-Ab	5.93462	-3.89917	15.7684	0.486741		PGRN-WT-ctrl-PGRN-KI-Ab	1.57351	-7.31076	10.4578	0.99503
		NT	62.5	57.85	76.9	82.4				NT	60.5615	64.2857	58.7121	48.6			PGRN-KI-ctrl-PGRN-KI-NT	2.99288	-10.7091	16.6948	0.986801		PGRN-KI-ctrl-PGRN-KI-NT	1.40176	-8.5921	11.3956	0.998369		PGRN-KI-ctrl-PGRN-KI-NT	2.88771	-6.72992	12.5053	0.948508		PGRN-KI-ctrl-PGRN-KI-NT	-1.29515	-10.0537	7.46341	0.997882
		NT	78.55	62.5	68.4	70				NT	60	51.4107	52.7	53.1			PGRN-WT-Ab-PGRN-KI-NT	8.90249	-6.25961	24.0646	0.514299		PGRN-WT-Ab-PGRN-KI-NT	13.7399	2.63922	24.8406	0.00718578		PGRN-WT-Ab-PGRN-KI-NT	18.6123	7.9295	29.2951	5.02713e-05		PGRN-WT-Ab-PGRN-KI-NT	17.611	7.9191	27.303	2.38998e-05
		NT		76.2	62.5	80				NT	57.59	51.4286	47.6	70			PGRN-WT-NT-PGRN-KI-NT	11.2759	-3.88624	26.438	0.255233		PGRN-WT-NT-PGRN-KI-NT	14.0465	4.30354	23.7894	0.00107748		PGRN-WT-NT-PGRN-KI-NT	16.2671	6.89092	25.6432	5.43258e-05		PGRN-WT-NT-PGRN-KI-NT	19.2485	10.701	27.796	2.08628e-07
		NT		75	66.7	75				NT	40	33.3	66.7	58.6			PGRN-WT-ctrl-PGRN-KI-NT	10.7742	-3.79731	25.3457	0.261028		PGRN-WT-ctrl-PGRN-KI-NT	17.2424	6.58891	27.8959	0.00018326		PGRN-WT-ctrl-PGRN-KI-NT	18.1488	7.89634	28.4012	3.73663e-05		PGRN-WT-ctrl-PGRN-KI-NT	13.3369	4.02253	22.6513	0.00120857
		NT		70.85	90.9	75				NT	48.8417	66.7	40	52			PGRN-WT-Ab-PGRN-KI-ctrl	5.90962	-9.54449	21.3637	0.866049		PGRN-WT-Ab-PGRN-KI-ctrl	12.3381	0.835756	23.8405	0.0286758		PGRN-WT-Ab-PGRN-KI-ctrl	15.7246	4.65521	26.7939	0.00132256		PGRN-WT-Ab-PGRN-KI-ctrl	18.9062	9.0276	28.7848	8.47828e-06
		NT		66.7	71.4	80				NT	65.4135	43.9	57.9	69.65			PGRN-WT-NT-PGRN-KI-ctrl	8.28299	-7.17112	23.7371	0.611408		PGRN-WT-NT-PGRN-KI-ctrl	12.6447	2.44646	22.843	0.00705129		PGRN-WT-NT-PGRN-KI-ctrl	13.3794	3.56503	23.1937	0.00228358		PGRN-WT-NT-PGRN-KI-ctrl	20.5436	11.7851	29.3022	7.38576e-08
		ctrl-IgG	81.8182	70.5882	61.6477	74.65				NT		66.7	62.5				PGRN-WT-ctrl-PGRN-KI-ctrl	7.7813	-7.09379	22.6564	0.635696		PGRN-WT-ctrl-PGRN-KI-ctrl	15.8406	4.76921	26.9121	0.00119819		PGRN-WT-ctrl-PGRN-KI-ctrl	15.2611	4.60642	25.9157	0.00118008		PGRN-WT-ctrl-PGRN-KI-ctrl	14.6321	5.12361	24.1406	0.000423502
		ctrl-IgG	92.8571	70.8772	75.188	76.7				ctrl-IgG	55.5556	43.9024	61.4583	50			PGRN-WT-NT-PGRN-WT-Ab	2.37337	-14.389	19.1357	0.998257		PGRN-WT-NT-PGRN-WT-Ab	0.306568	-10.9785	11.5916	1		PGRN-WT-NT-PGRN-WT-Ab	-2.34522	-13.2054	8.515	0.987704		PGRN-WT-NT-PGRN-WT-Ab	1.63745	-8.05449	11.3294	0.996017
		ctrl-IgG	60	72.7273	80.9524	69.2				ctrl-IgG	50	60	61.5196	66.7			PGRN-WT-ctrl-PGRN-WT-Ab	1.87169	-14.3584	18.1017	0.999353		PGRN-WT-ctrl-PGRN-WT-Ab	3.5025	-8.57742	15.5824	0.955457		PGRN-WT-ctrl-PGRN-WT-Ab	-0.463521	-12.0887	11.1616	0.999997		PGRN-WT-ctrl-PGRN-WT-Ab	-4.27411	-14.6487	6.10049	0.827024
		ctrl-IgG	76.6667	86.36	73.7	64.15				ctrl-IgG	66.6667	70	70.9091	62.4667			PGRN-WT-ctrl-PGRN-WT-NT	-0.501683	-16.7317	15.7284	0.999999		PGRN-WT-ctrl-PGRN-WT-NT	3.19593	-7.64953	14.0414	0.952348		PGRN-WT-ctrl-PGRN-WT-NT	1.8817	-8.55548	12.3189	0.994641		PGRN-WT-ctrl-PGRN-WT-NT	-5.91155	-15.226	3.40285	0.428784
		ctrl-IgG	50	60.6333	70	70.45				ctrl-IgG	70.2614	62.3737	52.25	57.1
		ctrl-IgG	83.3	75	83.3	70.8				ctrl-IgG	63.1579	52	56	57
		ctrl-IgG	63.6	72.2	66.55	72.7				ctrl-IgG	76.4	55.6	66.7	61.1
		ctrl-IgG	50	75	87.5	72.7				ctrl-IgG	68.7	60	55.2	53.3
		Ab	66.6667	80	80.3571	70				ctrl-IgG	41.1765	48.1	54.5	58.3
		Ab	66.6667	65.91	86.3889	63				ctrl-IgG	68.25	56.35	56.5	54.8
		Ab	84.6154	75.1	79.8319	76.6				ctrl-IgG	59.8214	62.5	60.9	47.1
		Ab	57.2612	60.7353	61.6	63.95				Ab	57.1121	62.2507	71.6242	70
		Ab	63.9	75	72.65	91.7				Ab	73.3333	68.254	73.262	67.75
		Ab	56.25	66.7	75	80				Ab	60.6061	61.2698	73.2955	71.95
		Ab	80	62.5	71.4	84.6				Ab	55	77.7778	75.188	61.6333
										Ab	72.2222	61.3003	62.0833	67.35
										Ab	77.2727	83.3333	71.875	69.3
										Ab	55.8442	70	63.7161	75.95
										Ab	55.8482	80	72.8927	57.8
										Ab	62.5	58.3333	56.5789	59.9
										Ab	61.1578	70.9677	69.2	76.2
										Ab	77.4327	56.5359	64.15	65.4
										Ab	71.875	68.4	70.8	85.7
										Ab	61.9048	68	66.7	75
										Ab	72.8992	65.2	63.6364	73.9
										Ab	66.0606	67.1333	78.8
	line-genotype	Group	Average of alternation Rate(%)						line-genotype	Group	Average of alternation Rate(%)						Tukey's HSD test in VCP-KI at 7M						Tukey's HSD test in VCP-KI at 8M						Tukey's HSD test in VCP-KI at 9M						Tukey's HSD test in VCP-KI at 10M
			7M	8M	9M	10M					7M	8M	9M	10M			Comparison	difference in mean	lower CI	upper CI	p value		Comparison	difference in mean	lower CI	upper CI	p value		Comparison	difference in mean	lower CI	upper CI	p value		Comparison	difference in mean	lower CI	upper CI	p value
	B6 (background of VCP-KI)	NT	50	70	68.7	62.5			VCP-KI	NT	66.7	57.1	66.7	50			B6 ctrl-B6 aHMGB1	2.76696	-12.2	17.734	0.994039		Background_IgG-Background_Ab	-6.21071	-21.3607	8.93932	0.831134		Background_IgG-Background_Ab	-6.425	-20.652	7.802	0.765319		B6IgG-B6Ab	-0.816071	-15.2407	13.6086	0.999981
		NT	60	83.3	92.3	46.2				NT	62.5	66.7	62.5	35.7			B6 nt-B6 aHMGB1	-1.9011	-14.3	10.4978	0.99753		Background_NT-Background_Ab	-8.91875	-21.5942	3.75668	0.31528		Background_NT-Background_Ab	-4.48654	-16.839	7.86595	0.890187		B6nt-B6Ab	-9.23393	-21.5865	3.11862	0.251551
		NT	70	66.7	80	62.5				NT	50	53.3	64.7	53.8			KI aHMGB1-B6 aHMGB1	0.627917	-12.0328	13.2886	0.99999		VCP_KI_Ab-Background_Ab	-6.87833	-19.6938	5.93716	0.613609		VCP_KI_Ab-Background_Ab	-2.365	-14.3997	9.66969	0.991948		KIAb-B6Ab	-2.44821	-14.8008	9.90433	0.991658
		NT	75	80	69	71.4				NT	47.6	57.7	64	40.7			KI ctrl-B6 aHMGB1	-16.4438	-30.9033	-1.98424	0.0169134		VCP_KI_IgG-Background_Ab	-24.2893	-39.4393	-9.13925	0.000210933		VCP_KI_IgG-Background_Ab	-33.425	-47.652	-19.198	7.07591e-08		KIIgG-B6Ab	-15.7625	-29.698	-1.82695	0.0179209
		NT	71.4	70	84	83.35				NT	47.4	60	53.8	64.3			KI nt-B6 aHMGB1	-14.1869	-27.6244	-0.749416	0.0326735		VCP_KI_NT-Background_Ab	-24.5341	-38.1359	-10.9323	2.54503e-05		VCP_KI_NT-Background_Ab	-21.6068	-34.3799	-8.8337	8.93719e-05		Kint-B6Ab	-24.1148	-37.0654	-11.1642	1.43e-05
		NT	65.5	73.9	81.8	81.2				NT	55	62.5	47.4	64.3			B6 nt-B6 ctrl	-4.66807	-17.6553	8.31914	0.895781		Background_NT-Background_IgG	-2.70804	-15.9733	10.5573	0.990513		Background_NT-Background_IgG	1.93846	-10.9487	14.8256	0.997703		B6nt-B6IgG	-8.41786	-21.3197	4.48395	0.398068
		NT	73.7	71.4	84	70				NT	67.6	34.5	67.7	62.2			KI aHMGB1-B6 ctrl	-2.13905	-15.3764	11.0983	0.996831		VCP_KI_Ab-Background_IgG	-0.667619	-14.0668	12.7316	0.99999		VCP_KI_Ab-Background_IgG	4.06	-8.52283	16.6428	0.930611		KIAb-B6IgG	-1.63214	-14.534	11.2697	0.999004
		NT	70	66.7	77.8	75				NT	54.5	61.8	59.1	45.5			KI ctrl-B6 ctrl	-19.2107	-34.1777	-4.2437	0.00470269		VCP_KI_IgG-Background_IgG	-18.0786	-33.7255	-2.43169	0.0145801		VCP_KI_IgG-Background_IgG	-27	-41.6936	-12.3064	1.9222e-05		KIIgG-B6IgG	-14.9464	-29.3711	-0.521764	0.0380959
		NT	80	90	77.8	77.8				NT	61.9	36.4	50	50.45			KI nt-B6 ctrl	-16.9539	-30.9361	-2.97173	0.00887969		VCP_KI_NT-Background_IgG	-18.3234	-32.4765	-4.17024	0.00428968		VCP_KI_NT-Background_IgG	-15.1818	-28.4727	-1.89098	0.0163729		Kint-B6IgG	-23.2987	-36.7742	-9.8232	5.92e-05
		NT	65	65.3	70.4	78.4				NT	65.85	68.8	66.7	68.85			KI aHMGB1-B6 nt	2.52902	-7.71543	12.7735	0.977868		VCP_KI_Ab-Background_NT	2.04042	-8.4801	12.5609	0.992505		VCP_KI_Ab-Background_NT	2.12154	-8.295	12.5381	0.990511		KIAb-B6nt	6.78571	-3.74857	17.32	0.41253
		NT	88.9	71.4	71.7	66.7				NT	57.1	53.8	44.4	66.7			KI ctrl-B6 nt	-14.5426	-26.9416	-2.14372	0.0125155		VCP_KI_IgG-Background_NT	-15.3705	-28.6358	-2.10524	0.0141814		VCP_KI_IgG-Background_NT	-28.9385	-41.8256	-16.0513	2.23989e-07		KIIgG-B6nt	-6.52857	-18.8811	5.82397	0.627985
		NT	66.7	67.6	66.7	68.4				IgG	66.45	53.6	50	62.5			KI nt-B6 nt	-12.2858	-23.4761	-1.09553	0.0233656		VCP_KI_NT-Background_NT	-15.6153	-27.0807	-4.14999	0.0022953		VCP_KI_NT-Background_NT	-17.1203	-28.3819	-5.8587	0.000509602		Kint-B6nt	-14.8808	-26.1104	-3.65126	0.003279
		NT	70	68.8	63	65				IgG	63.6	60	55	50			KI ctrl-KI aHMGB1	-17.0717	-29.7323	-4.41099	0.00257488		VCP_KI_IgG-VCP_KI_Ab	-17.411	-30.8101	-4.01176	0.00410717		VCP_KI_IgG-VCP_KI_Ab	-31.06	-43.6428	-18.4772	1.88453e-08		KIIgG-KIAb	-13.3143	-25.6668	-0.961741	0.0275474
		NT	68.4	59.1		66.7				IgG	33.2	35.3	34.8	64.3			KI nt-KI aHMGB1	-14.8148	-26.2945	-3.33521	0.00441112		VCP_KI_NT-VCP_KI_Ab	-17.6558	-29.2758	-6.03574	0.000494535		VCP_KI_NT-VCP_KI_Ab	-19.2418	-30.1539	-8.32977	4.21978e-05		Kint-KIAb	-21.6666	-32.8961	-10.437	6.9e-06
		NT	80	70						IgG	58.3	68.35	62.9	68.2			KI nt-KI ctrl	2.25682	-11.1807	15.6943	0.996198		VCP_KI_NT-VCP_KI_IgG	-0.244805	-14.3979	13.9083	1		VCP_KI_NT-VCP_KI_IgG	11.8182	-1.47266	25.109	0.108292		Kint-KIIgG	-8.35227	-21.3029	4.59832	0.411164
		NT	76.2	66.7						IgG	53.8	50	33.3	60
		NT	92.3							IgG	41.65	68.3	38.5	50
		IgG	60	60	87.5	95.2				IgG	75	56	54.5	66.7
		IgG	87.5	71.4	66.7	72.7				IgG	52.6			83.3
		IgG	75	67.6	69.4	76.5				Ab	71.4	61.5	76.9	77.45
		IgG	60	63.4	80	80				Ab	75.15	82.6	68.6	64.3
		IgG	88.9	100	66.7	71.4				Ab	70	68.4	90.9	76.9
		IgG	83.3	73.3	72.7	84				Ab	76.5	77.8	87.5	86.2
		IgG	68.8	82.4	75	66.7				Ab	83.3	90	71.3	69.8
		Ab	69.2	90.9	86.7	88.2				Ab	62.5	66.7	75	86.1
		Ab	54.15	76.5	62.1	87.5				Ab	67.75	76.2	83.3	77.3
		Ab	75	80	73.3	82.6				Ab	62.5	71.4	80.2	72.2
		Ab	75	75	90.9	68.8				Ab	64.3	81.2	68.1	78.9
		Ab	80	100	100	80				Ab	69.05	66.7	71.4	83.3
		Ab	74.1	72.7	70	84				Ab	100	66.7	87.5	72.2
		Ab	78.1	66.7	71.4	69.2				Ab	71.45	68.4	71	66.7
		Ab	70.6	80	89	70.8				Ab	73.9	64.3	72	88.2
										Ab	80	83.3	78.3	70.6
										Ab	61.9	75	88.9
	line-genotype	Group	Average of alternation Rate(%)						line-genotype	Group	Average of alternation Rate(%)						Tukey's HSD test in CHMP2B-KI at 2M						Tukey's HSD test in CHMP2B-KI at 3M						Tukey's HSD test in CHMP2B-KI at 4M						Tukey's HSD test in CHMP2B-KI at 5M						Tukey's HSD test in CHMP2B-KI at 6M
			2M	3M	4M	5M	6M				2M	3M	4M	5M	6M		Comparison	difference in mean	lower CI	upper CI	p value		Comparison	difference in mean	lower CI	upper CI	p value		Comparison	difference in mean	lower CI	upper CI	p value		Comparison	difference in mean	lower CI	upper CI	p value		Comparison	difference in mean	lower CI	upper CI	p value
	B6 (background of CHMP2B-KI)	NT	57.6923	68.75	64.7	84.6	59.1		CHMP2B-KI	NT	57.1	65	61.9	53.3	55.6		Background_IgG-Background_Ab	1.8875	-11.6508	15.4258	0.998396		Background_IgG-Background_Ab	3.575	-10.3881	17.5381	0.97246		Background_IgG-Background_Ab	-0.354167	-12.5962	11.8879	0.999999		Background IgG-Background Ab	-6.075	-19.4769	7.3269	0.757049		Background_IgG-Background_Ab	4.65	-6.53721	15.8372	0.815016
		NT	73.3333	83.3333	68.8	76.2	59.1			NT	60.3	69.2	73.3	72.4	38.9		Background_NT-Background_Ab	2.20555	-9.40348	13.8146	0.993084		Background_NT-Background_Ab	1.42238	-11.3241	14.1689	0.999427		Background_NT-Background_Ab	-0.15625	-11.3316	11.0191	1		Background nT-Background Ab	-4.575	-16.8092	7.6592	0.873997		Background_NT-Background_Ab	3.29571	-7.01838	13.6098	0.930026
		NT	74.5	49.7269	60	61.9	80			NT	63.9	57.5	43.2	40.9	55		CHMP2B_KI_Ab-Background_Ab	-3.01875	-16.5571	10.5196	0.985633		CHMP2B_KI_Ab-Background_Ab	-0.95	-14.9131	13.0131	0.99995		CHMP2B_KI_Ab-Background_Ab	-1.15	-13.392	11.092	0.999754		CHMP2B-KI Ab-Background Ab	-1.5	-14.9019	11.9019	0.999422		CHMP2B_KI_Ab-Background_Ab	5.99821	-4.83375	16.8302	0.570298
		NT	62.4	73.3333	80	80	68.2			NT	66.7	45.5	57.7	64	52.2		CHMP2B_KI_IgG-Background_Ab	-1.84375	-15.3821	11.6946	0.998567		CHMP2B_KI_IgG-Background_Ab	-0.450893	-14.9041	14.0023	0.999999		CHMP2B_KI_IgG-Background_Ab	-9.8875	-22.1295	2.35453	0.177158		CHMP2B-KI IgG-Background Ab	-21.8	-35.2019	-8.3981	0.00021047		CHMP2B_KI_IgG-Background_Ab	-6.62679	-17.4588	4.20518	0.461511
		NT	59.05	79.05	75	75	72.2			NT	77.8	56.05	68.55	57.7	45.2		CHMP2B_KI_NT-Background_Ab	-1.1267	-13.7082	11.4547	0.999814		CHMP2B_KI_NT-Background_Ab	-4.61875	-18.5819	9.34435	0.920543		CHMP2B_KI_NT-Background_Ab	-12.4625	-24.7045	-0.22047	0.0438236		CHMP2B-KI nT-Background Ab	-18.125	-31.5269	-4.7231	0.00276724		CHMP2B_KI_NT-Background_Ab	-12.3532	-22.9006	-1.80577	0.0133759
		NT	70.8	71.4	78.6	76.9	75			NT	58.3	74.1	62.5	63.2	61.1		Background_NT-Background_IgG	0.31805	-11.291	11.9271	0.999999		Background_NT-Background_IgG	-2.15262	-14.8991	10.5939	0.995826		Background_NT-Background_IgG	0.197917	-10.9775	11.3733	1		Background nT-Background IgG	1.5	-10.7342	13.7342	0.999101		Background_NT-Background_IgG	-1.35429	-11.6684	8.95981	0.998724
		NT	72.1	61.9	73.3	68.4	72.2			NT	73.1	42.3	63.6	50	65.5		CHMP2B_KI_Ab-Background_IgG	-4.90625	-18.4446	8.63209	0.890797		CHMP2B_KI_Ab-Background_IgG	-4.525	-18.4881	9.4381	0.926708		CHMP2B_KI_Ab-Background_IgG	-0.795833	-13.0379	11.4462	0.99996		CHMP2B-KI Ab-Background IgG	4.575	-8.8269	17.9769	0.910575		CHMP2B_KI_Ab-Background_IgG	1.34821	-9.48375	12.1802	0.999014
		NT	63.2	67.1	73.1	77.8	68.2			NT	59.4	72.15	40	58.3	57.1		CHMP2B_KI_IgG-Background_IgG	-3.73125	-17.2696	9.80709	0.963667		CHMP2B_KI_IgG-Background_IgG	-4.02589	-18.4791	10.4273	0.960532		CHMP2B_KI_IgG-Background_IgG	-9.53333	-21.7754	2.7087	0.208912		CHMP2B-KI IgG-Background IgG	-15.725	-29.1269	-2.3231	0.0129903		CHMP2B_KI_IgG-Background_IgG	-11.2768	-22.1088	-0.444819	0.0369886
		NT	70	58.3	75	73.7	78.6			NT	65.8				60		CHMP2B_KI_NT-Background_IgG	-3.0142	-15.5957	9.56725	0.980212		CHMP2B_KI_NT-Background_IgG	-8.19375	-22.1569	5.76935	0.50958		CHMP2B_KI_NT-Background_IgG	-12.1083	-24.3504	0.133697	0.0541069		CHMP2B-KI nT-Background IgG	-12.05	-25.4519	1.3519	0.100492		CHMP2B_KI_NT-Background_IgG	-17.0032	-27.5506	-6.45577	0.00026092
		NT	78.9	54	75	73.7	69			NT	64.3						CHMP2B_KI_Ab-Background_NT	-5.2243	-16.8333	6.38473	0.767432		CHMP2B_KI_Ab-Background_NT	-2.37238	-15.1189	10.3741	0.99343		CHMP2B_KI_Ab-Background_NT	-0.99375	-12.1691	10.1816	0.999812		CHMP2B-KI Ab-Background nT	3.075	-9.1592	15.3092	0.974711		CHMP2B_KI_Ab-Background_NT	2.7025	-7.22516	12.6302	0.963803
		NT	73.7	64.7	72.2	56.7				NT	66.7						CHMP2B_KI_IgG-Background_NT	-4.0493	-15.6583	7.55973	0.905554		CHMP2B_KI_IgG-Background_NT	-1.87328	-15.1548	11.4083	0.998224		CHMP2B_KI_IgG-Background_NT	-9.73125	-20.9066	1.44414	0.120659		CHMP2B-KI IgG-Background nT	-17.225	-29.4592	-4.9908	0.00167125		CHMP2B_KI_IgG-Background_NT	-9.9225	-19.8502	0.00516129	0.0501878
		NT	71.4	63.6	58.1	47.4				IgG	63.3	59.05	56	54.5	63.6		CHMP2B_KI_NT-Background_NT	-3.33225	-13.8097	7.14515	0.934299		CHMP2B_KI_NT-Background_NT	-6.04113	-18.7876	6.70538	0.720595		CHMP2B_KI_NT-Background_NT	-12.3063	-23.4816	-1.13086	0.0232339		CHMP2B-KI nT-Background nT	-13.55	-25.7842	-1.3158	0.0220976		CHMP2B_KI_NT-Background_NT	-15.6489	-25.2653	-6.03252	0.000225662
		NT	63.6							IgG	65.7	75.9	70.7	59.3	64.7		CHMP2B_KI_IgG-CHMP2B_KI_Ab	1.175	-12.3633	14.7133	0.99984		CHMP2B_KI_IgG-CHMP2B_KI_Ab	0.499107	-13.9541	14.9523	0.999998		CHMP2B_KI_IgG-CHMP2B_KI_Ab	-8.7375	-20.9795	3.50453	0.294383		CHMP2B-KI IgG-CHMP2B-KI Ab	-20.3	-33.7019	-6.8981	0.000617035		CHMP2B_KI_IgG-CHMP2B_KI_Ab	-12.625	-23.0897	-2.16033	0.0100112
		NT	90.9							IgG	76.2	72.2	66.7	63.6	66.7		CHMP2B_KI_NT-CHMP2B_KI_Ab	1.89205	-10.6894	14.4735	0.997696		CHMP2B_KI_NT-CHMP2B_KI_Ab	-3.66875	-17.6319	10.2944	0.96921		CHMP2B_KI_NT-CHMP2B_KI_Ab	-11.3125	-23.5545	0.92953	0.0851286		CHMP2B-KI nT-CHMP2B-KI Ab	-16.625	-30.0269	-3.2231	0.00739047		CHMP2B_KI_NT-CHMP2B_KI_Ab	-18.3514	-28.5212	-8.18155	4.06965e-05
		NT	69							IgG	66.7	69.7	57.65	56	52.2		CHMP2B_KI_NT-CHMP2B_KI_IgG	0.717045	-11.8644	13.2985	0.99998		CHMP2B_KI_NT-CHMP2B_KI_IgG	-4.16786	-18.621	10.2853	0.954373		CHMP2B_KI_NT-CHMP2B_KI_IgG	-2.575	-14.817	9.66703	0.98855		CHMP2B-KI nT-CHMP2B-KI IgG	3.675	-9.7269	17.0769	0.963242		CHMP2B_KI_NT-CHMP2B_KI_IgG	-5.72639	-15.8962	4.44345	0.55257
		NT	58.6							IgG	57.7	52.4	70.7	33.3	50
		NT	50							IgG	69.6	44.65	66.7	52.2	57.1
		IgG	66.7	71.9	77.8	83.3	75			IgG	61.5	76.85	50	55	72
		IgG	77.8	74.1	66.7	66.7	78.6			IgG	52.4		52.9	56.5	55.6
		IgG	50	63.2	63.45	69.6	65			Ab	69	55.25	79.2	92.3	65.7
		IgG	85.2	72.05	67.3	62.5	80			Ab	62.1	66.7	66.6	75	76.2
		IgG	70.8	63.1	83.3	66.7	77.3			Ab	66.7	74.3	64.95	66.7	71.9
		IgG	72.85	66.7	52.1667	75	60			Ab	73.9	54.2	67.9	63.3	73.3
		IgG	57.7	64	80	68.8	64.7			Ab	64.7	59.4667	67.7	71.1	70.2
		IgG	61.9	72.3	76.9	63.6				Ab	51.9	72.4333	71.4	66.7	73.7
		Ab	71.25	72.8	63.6	70	65.7			Ab	58.3	62.1	64.6	75.9	75
		Ab	73.3	63.5	70.2	73.7	70.6			Ab	57.1	66.7	78.9	81.8	76.9
		Ab	60.7	63.2	66.45	81.8	56.8
		Ab	46.2	75	73.3	75	65.25
		Ab	81.5	57.85	72.7	80	62.5
		Ab	77.8	57.1	72.2	80	72.2
		Ab	52.6	56	72	62.5	75
		Ab	64.5	73.3	80	81.8

## Sheet: Figure3c
Figure 3c	Fear-conditioning test		CHMP2B						VCP						PGRN						TDP43
			line-genotype	Group	NO.	Total Freeze percent (2nd day)			line-genotype	Group	NO.	Total Freeze percent (2nd day)			line-genotype	Group	NO.	Total Freeze percent (2nd day)			line-genotype	Group	NO.	Total Freeze percent (2nd day)
			B6	NT	1	26			B6	NT	1	29.8			B6	NT	1	28.2			B6	NT	1	62.7
				NT	2	36				NT	2	67.5				NT	2	35.2				NT	2	45.5
				NT	3	71				NT	3	52.3				NT	3	24.7				NT	3	40.5
				NT	4	73.8				NT	4	30.8				NT	4	48.2				NT	4	39.7
				NT	5	45.5				NT	5	53.2				NT	5	53.8				NT	5	36
				NT	6	35.2				NT	6	66.7				NT	6	29.7				NT	6	32
				NT	7	46.8				IgG	1	69.8				NT	7	36				NT	7	55.7
				NT	8	49.3				IgG	2	43.7				NT	8	25.8				ctrl-IgG	1	70.7
				IgG	1	71.3				IgG	3	60.5				NT	9	56.3				ctrl-IgG	2	30.7
				IgG	2	44				IgG	4	69.2				NT	10	53				ctrl-IgG	3	25.7
				IgG	3	30				IgG	5	85.2				NT	11	58.7				ctrl-IgG	4	32.3
				IgG	4	57.3				IgG	6	72				ctrl-IgG	1	34.2				ctrl-IgG	5	24.2
				IgG	5	43.2				Ab	1	59.3				ctrl-IgG	2	28.2				ctrl-IgG	6	24
				IgG	6	36.8				Ab	2	14				ctrl-IgG	3	41.3				ctrl-IgG	7	22.8
				Ab	1	36				Ab	3	55.8				ctrl-IgG	4	26				Ab	1	58.3
				Ab	2	39.3				Ab	4	24.7				ctrl-IgG	5	54.2				Ab	2	58.3
				Ab	3	31.3										ctrl-IgG	6	21.2				Ab	3	38.8
				Ab	4	47.2			VCP-KI	NT	1	7				ctrl-IgG	7	33.8				Ab	4	38.8
				Ab	5	57				NT	2	18.2				Ab	1	17.7				Ab	5	31.3
				Ab	6	44.5				NT	3	19				Ab	2	32.5				Ab	6	26.8
				Ab	7	41.2				NT	4	4.8				Ab	3	22.3				Ab	7	28.7
				Ab	8	39.2				NT	5	8.8				Ab	4	63.8				Ab	8	29.5
										NT	6	28.3				Ab	5	39.7
			CHMP2B-KI	NT	1	28.5				NT	7	29.5				Ab	6	37.8			TDP43-KI	NT	1	30
				NT	2	10.8				NT	8	17.3										NT	2	14.2
				NT	3	21.2				NT	9	7.3			PGRN-KI	NT	1	29.7				NT	3	23.3
				NT	4	17.2				IgG	1	8.8				NT	2	32.8				NT	4	12.8
				NT	5	12.8				IgG	2	29.2				NT	3	24.3				NT	5	15
				NT	6	23.2				IgG	3	12.7				NT	4	22.3				NT	6	21.5
				NT	7	18.2				IgG	4	13.8				NT	5	35.7				NT	7	20.3
				IgG	1	1.8				IgG	5	10.3				NT	6	31.5				NT	8	18.5
				IgG	2	24.5				Ab	1	60.3				NT	7	24.8				NT	9	33
				IgG	3	20.2				Ab	2	17.3				NT	8	22				ctrl-IgG	1	35
				IgG	4	7.2				Ab	3	67				NT	9	6.8				ctrl-IgG	2	13.8
				IgG	5	36.8				Ab	4	69				NT	10	22.5				ctrl-IgG	3	13.5
				Ab	1	61.5				Ab	5	39.5				NT	11	9.2				ctrl-IgG	4	21.2
				Ab	2	25.7				Ab	6	65				NT	12	3.8				ctrl-IgG	5	19.5
				Ab	3	45.7				Ab	7	62				NT	13	4				ctrl-IgG	6	29.7
				Ab	4	30.8				Ab	8	30.5				NT	14	20.8				ctrl-IgG	7	23
				Ab	5	59.8				Ab	9	53.3				NT	15	20.8				ctrl-IgG	8	3.7
				Ab	6	47.7				Ab	10	56.8				NT	16	17.3				ctrl-IgG	9	35.7
				Ab	7	51.3				Ab	11	19.2				NT	17	17.8				Ab	1	39
										Ab	12	41.3				ctrl-IgG	1	13.7				Ab	2	51.3
										Ab	13	66				ctrl-IgG	2	17.8				Ab	3	30.2
										Ab	14	51.5				ctrl-IgG	3	15.3				Ab	4	59.5
										Ab	15	39.2				ctrl-IgG	4	29.7				Ab	5	19.7
																ctrl-IgG	5	19.2				Ab	6	36.2
																ctrl-IgG	6	18.5				Ab	7	52.2
																ctrl-IgG	7	16				Ab	8	24.2
																ctrl-IgG	8	18				Ab	9	64.5
																ctrl-IgG	9	11.2				Ab	10	60
																ctrl-IgG	10	30.8				Ab	11	52.8
																Ab	1	70.7				Ab	12	52.5
																Ab	2	20.3
																Ab	3	29.5
																Ab	4	47.3
																Ab	5	47.5
																Ab	6	56.2
																Ab	7	31.7
																Ab	8	39.8
																Ab	9	33.2
																Ab	10	31
																Ab	11	20.3
			statistics (Tukey's HSD test)						statistics (Tukey's HSD test)						statistics (Tukey's HSD test)						statistics (Tukey's HSD test)
			Comparison	difference in mean	lower CI	upper CI	p value		Comparison	difference in mean	lower CI	upper CI	p value		Comparison	difference in mean	lower CI	upper CI	p value		Comparison	difference in mean	lower CI	upper CI	p value
			B6nt-Ab	5.95417	-14.706	26.6143	0.951537		B6IgG-B6Ab	28.2833	-0.98908	57.5557	0.063418		PGRN-KI-NT-PGRN-KI-Ab	-18.5048	-31.1236	-5.88601	0.000895674		B6IgG-B6Ab	-5.89821	-25.3227	13.5263	0.943831
			IgG-Ab	5.375	-13.7526	24.5026	0.95635		B6nt-B6Ab	11.6	-17.6724	40.8724	0.840193		PGRN-KI-ctrl-PGRN-KI-Ab	-19.8436	-34.0923	-5.595	0.00180488		B6nt-B6Ab	5.77321	-13.6513	25.1977	0.948548
			KIAb-Ab	4.10893	-15.69	23.9079	0.988353		KIAb-B6Ab	10.7433	-14.7758	36.2624	0.803664		PGRN-WT-Ab-PGRN-KI-Ab	-19.4236	-37.0125	-1.83474	0.0224295		KIAb-B6Ab	6.3625	-10.7683	23.4933	0.877114
			KIIgG-Ab	-23.8625	-45.6713	-2.05368	0.0251636		KIIgG-B6Ab	-23.49	-53.9108	6.93079	0.213256		PGRN-WT-NT-PGRN-KI-Ab	-2.47364	-16.7223	11.775	0.995417		KIIgG-B6Ab	-17.1347	-35.3719	1.10242	0.0766245
			Kint-Ab	-23.1196	-42.9186	-3.32069	0.0143002		Kint-B6Ab	-22.8722	-50.1234	4.37891	0.14473		PGRN-WT-ctrl-PGRN-KI-Ab	-11.2636	-28.8525	6.32526	0.416925		Kint-B6Ab	-17.8569	-36.0941	0.380199	0.0580922
			IgG-B6nt	-0.579167	-21.2393	20.081	0.999999		B6nt-B6IgG	-16.6833	-42.8654	9.49871	0.412115		PGRN-KI-ctrl-PGRN-KI-NT	-1.33882	-14.3351	11.6574	0.999627		B6nt-B6IgG	11.6714	-8.39013	31.733	0.519909
			KIAb-B6nt	-1.84524	-23.1285	19.438	0.999819		KIAb-B6IgG	-17.54	-39.4455	4.36547	0.181673		PGRN-WT-Ab-PGRN-KI-NT	-0.918824	-17.5094	15.6718	0.999983		KIAb-B6IgG	12.2607	-5.58918	30.1106	0.335254
			KIIgG-B6nt	-29.8167	-52.9813	-6.65199	0.0054667		KIIgG-B6IgG	-51.7733	-79.2333	-24.3134	2.25e-05		PGRN-WT-NT-PGRN-KI-NT	16.0312	3.03494	29.0274	0.00761354		KIIgG-B6IgG	-11.2365	-30.1507	7.67771	0.496849
			Kint-B6nt	-29.0738	-50.357	-7.79057	0.0028276		Kint-B6IgG	-51.1556	-75.0564	-27.2547	2e-06		PGRN-WT-ctrl-PGRN-KI-NT	7.24118	-9.34942	23.8318	0.788366		Kint-B6IgG	-11.9587	-30.8729	6.95548	0.427171
			KIAb-IgG	-1.26607	-21.065	18.5329	0.99996		KIAb-B6nt	-0.856667	-22.7621	21.0488	0.999997		PGRN-WT-Ab-PGRN-KI-ctrl	0.42	-17.4416	18.2816	1		KIAb-B6nt	0.589286	-17.2606	18.4392	0.999999
			KIIgG-IgG	-29.2375	-51.0463	-7.42868	0.0035031		KIIgG-B6nt	-35.09	-62.55	-7.63004	0.0056657		PGRN-WT-NT-PGRN-KI-ctrl	17.37	2.78605	31.9539	0.010967		KIIgG-B6nt	-22.9079	-41.8222	-3.99372	0.0094802
			Kint-IgG	-28.4946	-48.2936	-8.69569	0.0015133		Kint-B6nt	-34.4722	-58.373	-10.5714	0.0013607		PGRN-WT-ctrl-PGRN-KI-ctrl	8.58	-9.28161	26.4416	0.714172		Kint-B6nt	-23.6302	-42.5444	-4.71594	0.0068515
			KIIgG-KIAb	-27.9714	-50.3714	-5.57147	0.0074885		KIIgG-KIAb	-34.2333	-57.6513	-10.8154	0.001143		PGRN-WT-NT-PGRN-WT-Ab	16.95	-0.911613	34.8116	0.0720857		KIIgG-KIAb	-23.4972	-40.0472	-6.94728	0.0014989
			Kint-KIAb	-27.2286	-47.6768	-6.7803	0.0037791		Kint-KIAb	-33.6156	-52.7362	-14.4949	7.49e-05		PGRN-WT-ctrl-PGRN-WT-Ab	8.16	-12.4648	28.7848	0.848656		Kint-KIAb	-24.2194	-40.7694	-7.66951	0.0009999
			Kint-KIIgG	0.742857	-21.6571	23.1428	0.999999		Kint-KIIgG	0.617778	-24.6765	25.912	1		PGRN-WT-ctrl-PGRN-WT-NT	-8.79	-26.6516	9.07161	0.693054		Kint-KIIgG	-0.722222	-18.4149	16.9704	0.999996

## Sheet: Figure4a-h
Figure4a												Figure4b												Figure4c
necrosis												KDEL												gH2AX
result						statistics (Tukey's HSD test)						result						statistics (Tukey's HSD test)						result						statistics (Tukey's HSD test)
	PGRN-KI					Comparison	difference in mean	lower CI	upper CI	p value			PGRN-KI					Comparison	difference in mean	lower CI	upper CI	p value			PGRN-KI					Comparison	difference in mean	lower CI	upper CI	p value
	B6 nt	PGRN-KI nt	PGRN-KI IgG	PGRN-KI Ab		PGRN-KI Ab-B6 nt	0.222222	-1.28738	1.73183	0.96331			B6 nt	PGRN-KI nt	PGRN-KI IgG	PGRN-KI Ab		KI-B6	1230.83	914.047	1547.61	7.7e-06			B6 nt	PGRN-KI nt	PGRN-KI IgG	PGRN-KI Ab		KI-IgG-KI-Ab	4.47074	1.67128	7.27021	0.0040271
#1	0.666667	3	3	1		PGRN-KI IgG-B6 nt	3.22222	1.71262	4.73183	0.000605472		#1	551.506	1753.49	1570.95	648.458		KI+Ab-B6	13.5094	-303.274	330.293	0.999012		#1	1.76	7.25	6.70581	1.88		KI-nT-KI-Ab	4.14008	1.34062	6.93955	0.0064091
#2	1	4	4	1.33333		PGRN-KI nt-B6 nt	2.88889	1.37929	4.39849	0.00126475		#2	440.907	1647.45	1365.03	527.832		KI+IgG-B6	989.956	673.172	1306.74	3.93e-05		#2	1.78	4.33	4.42505	1.11		WT-nT-KI-Ab	0.14	-2.65946	2.93947	0.998412
#3	0.333333	3.66667	4.66667	0.333333		PGRN-KI IgG-PGRN-KI Ab	3	1.4904	4.5096	0.000983324		#3	637.329	1921.3	1663.62	493.981		KI+Ab-KI	-1217.32	-1534.1	-900.537	8.3e-06		#3	0.73	4.69025	6.13137	0.86		KI-nT-KI-IgG	-0.330659	-3.13012	2.46881	0.980289
						PGRN-KI nt-PGRN-KI Ab	2.66667	1.15706	4.17627	0.00213332								KI+IgG-KI	-240.875	-557.659	75.9091	0.147108								WT-nT-KI-IgG	-4.33074	-7.13021	-1.53128	0.0048919
						PGRN-KI nt-PGRN-KI IgG	-0.333333	-1.84294	1.17627	0.891531								KI+IgG-KI+Ab	976.446	659.662	1293.23	4.36e-05								WT-nT-KI-nT	-4.00008	-6.79955	-1.20062	0.0078452
	TDP43-KI					Comparison	difference in mean	lower CI	upper CI	p value			TDP43-KI					Comparison	difference in mean	lower CI	upper CI	p value			TDP43-KI					Comparison	difference in mean	lower CI	upper CI	p value
	B6 nt	TDP-KI	TDP-KI IgG	TDP-KI Ab		TDP-KI Ab-B6 nt	0.111111	-1.09552	1.31774	0.990393			B6 nt	TDP-KI	TDP-KI IgG	TDP-KI Ab		KI-B6	1023.6	574.915	1472.29	0.000382			B6 nt	TDP-KI	TDP-KI IgG	TDP-KI Ab		KI-IgG-KI-Ab	4.16333	2.14395	6.18272	0.0007672
#1	1.66667	2.33333	2	1		TDP-KI IgG-B6 nt	1.55556	0.348922	2.76219	0.014033		#1	505.7	1437.56	1508.76	871.676		KI+Ab-B6	352.115	-96.5747	800.804	0.13199		#1	0.27	4.04	7.03	1.36		KI-nT-KI-Ab	3.20667	1.18728	5.22605	0.0041704
#2	0.666667	2.66667	2.66667	1.33333		TDP-KI nt-B6 nt	1.77778	0.571144	2.98441	0.00655342		#2	422.827	1235.08	1599.88	959.161		KI+IgG-B6	1100.8	652.112	1549.49	0.0002289		#2	0.89	5	5	1.36		WT-nT-KI-Ab	-0.892	-2.91138	1.12738	0.525066
#3	0.333333	3	2.66667	0.666667		TDP-KI IgG-TDP-KI Ab	1.44444	0.237811	2.65108	0.0208506		#3	484.806	1811.5	1607.1	638.839		KI+Ab-KI	-671.49	-1120.18	-222.8	0.0059717		#3	0.054	4.47	4.35	1.17		KI-nT-KI-IgG	-0.956667	-2.97605	1.06272	0.471278
						TDP-KI nt-TDP-KI Ab	1.66667	0.460033	2.8733	0.00953902								KI+IgG-KI	77.197	-371.492	525.886	0.943696								WT-nT-KI-IgG	-5.05533	-7.07472	-3.03595	0.0001982
						TDP-KI nt-TDP-KI IgG	0.222222	-0.984412	1.42886	0.932394								KI+IgG-KI+Ab	748.687	299.998	1197.38	0.0030651								WT-nT-KI-nT	-4.09867	-6.11805	-2.07928	0.0008531
	VCP-KI												VCP-KI					Comparison	difference in mean	lower CI	upper CI	p value			VCP-KI					Comparison	difference in mean	lower CI	upper CI	p value
	B6 nt	VCP-KI	VCP-KI IgG	VCP-KI Ab		Comparison	difference in mean	lower CI	upper CI	p value			B6 nt	VCP-KI	VCP-KI IgG	VCP-KI Ab		KI-B6	890.271	439.433	1341.11	0.0010261			B6 nt	VCP-KI	VCP-KI IgG	VCP-KI Ab		KI-IgG-KI-Ab	5.06864	4.13705	6.00023	6e-07
#1	1	3.33333	3	1.33333		VCP-KI Ab-B6 nt	0.555556	-0.48182	1.59293	0.376313		#1	508.128	1576.97	1570.3	490.529		KI+Ab-B6	218.781	-232.057	669.619	0.4526		#1	0.62	6.2125	6.28	1.37		KI-nT-KI-Ab	4.58333	3.65173	5.51492	1.3e-06
#2	1.33333	3.66667	3.66667	2		VCP-KI IgG-B6 nt	2.55556	1.51818	3.59293	0.000222274		#2	397.16	1861.87	1634.68	633.522		KI+IgG-B6	1029.61	578.776	1480.45	0.0003792		#2	0.84	6.23436	6.09	1.69		WT-nT-KI-Ab	-0.72	-1.65159	0.211594	0.139171
#3	0.666667	3	4	1.33333		VCP-KI nt-B6 nt	2.33333	1.29596	3.37071	0.000421623		#3	354.65	1735.35	1697.2	392.169		KI+Ab-KI	-671.49	-1122.33	-220.651	0.0061442		#3	0.64	5.56313	7.09592	1.2		KI-nT-KI-IgG	-0.485312	-1.41691	0.446282	0.397553
						VCP-KI IgG-VCP-KI Ab	2	0.962624	3.03738	0.00120393								KI+IgG-KI	139.343	-311.495	590.182	0.75927								WT-nT-KI-IgG	-5.78864	-6.72023	-4.85705	2e-07
						VCP-KI nt-VCP-KI Ab	1.77778	0.740402	2.81515	0.0025896								KI+IgG-KI+Ab	810.833	359.995	1261.67	0.0018996								WT-nT-KI-nT	-5.30333	-6.23492	-4.37174	4e-07
						VCP-KI nt-VCP-KI IgG	-0.222222	-1.2596	0.815153	0.899597
																									CHMP2B-KI					Comparison	difference in mean	lower CI	upper CI	p value
																									B6 nt	CHMP2B-KI	CHMP2B-KI IgG	CHMP2B-KI Ab		KI-IgG-KI-Ab	6.26165	3.78702	8.73627	0.0001836
	CHMP2B-KI					Comparison	difference in mean	lower CI	upper CI	p value			CHMP2B-KI					Comparison	difference in mean	lower CI	upper CI	p value		#1	0.11	5.45533	8.58918	0.51		KI-nT-KI-Ab	5.43386	2.95923	7.90848	0.0004981
	B6 nt	CHMP2B-KI	CHMP2B-KI IgG	CHMP2B-KI Ab		CHMP2B-KI Ab-B6 nt	0.222222	-0.394071	0.838515	0.669005			B6 nt	CHMP2B-KI	CHMP2B-KI IgG	CHMP2B-KI Ab		KI-B6	846.062	499.327	1192.8	0.0002379		#2	0.6	7.48283	5.83592	1.77		WT-nT-KI-Ab	-0.55	-3.02463	1.92463	0.88972
#1	0.666667	2.33333	2.33333	0.666667		CHMP2B-KI IgG-B6 nt	2.11111	1.49482	2.7274	1.98157e-05		#1	468.117	1430.71	1755	615		KI+Ab-B6	90.4977	-256.237	437.233	0.8363		#3	0.38	6.1034	7.09985	0.46		KI-nT-KI-IgG	-0.827793	-3.30242	1.64683	0.715305
#2	0.666667	2.66667	2.66667	1		CHMP2B-KI nt-B6 nt	1.88889	1.2726	2.50518	4.54325e-05		#2	766.248	1425.57	1488.41	817.221		KI+IgG-B6	1011.25	664.518	1357.99	6.55e-05								WT-nT-KI-IgG	-6.81165	-9.28627	-4.33702	0.0001
#3	0.333333	2.33333	3	0.666667		CHMP2B-KI IgG-CHMP2B-KI Ab	1.88889	1.2726	2.50518	4.54325e-05		#3	479.498	1395.76	1504.22	553.135		KI+Ab-KI	-755.565	-1102.3	-408.83	0.0005252								WT-nT-KI-nT	-5.98386	-8.45848	-3.50923	0.0002536
						CHMP2B-KI nt-CHMP2B-KI Ab	1.66667	1.05037	2.28296	0.000113727								KI+IgG-KI	165.19	-181.544	511.925	0.46691
						CHMP2B-KI nt-CHMP2B-KI IgG	-0.222222	-0.838515	0.394071	0.669005								KI+IgG-KI+Ab	920.755	574.02	1267.49	0.0001298
Figure4d												Figure4e												Figure4f
53BP1												pTDP43 inclusion												p62 inclusion
result						statistic						result						statistics (Tukey's HSD test)						result
	PGRN-KI					Comparison	diff	lwr	upr	p.adj			PGRN-KI					Comparison	difference in mean	lower CI	upper CI	p value			PGRN-KI					Comparison	difference in mean	lower CI	upper CI	p value
	B6 nt	PGRN-KI nt	PGRN-KI IgG	PGRN-KI Ab		KI-IgG-KI-Ab	4.57633	1.73749	7.41516	0.0038005			B6 nt	PGRN-KI nt	PGRN-KI IgG	PGRN-KI Ab		KI-B6	0.0904004	0.0671554	0.113645	7.6e-06			B6 nt	PGRN-KI nt	PGRN-KI IgG	PGRN-KI Ab		KIAb-B6nt	0	0	0	NaN
#1	3.48	7.11107	7.24471	2.03		KI-nT-KI-Ab	3.98286	1.14402	6.82169	0.0087215		#1	0.00469484	0.0746032	0.072601	0.0386686		KI+Ab-B6	0.0395378	0.0162928	0.0627828	0.0027158		#1	0	0	0	0		KIIgG-B6nt	0	0	0	NaN
#2	1.45	5.7375	7.48031	4.08072		WT-nT-KI-Ab	-0.0835729	-2.92241	2.75526	0.999673		#2	0	0.108679	0.0772932	0.0396104		KI+IgG-B6	0.0728368	0.0495918	0.0960818	3.86e-05		#2	0	0	0	0		KInt-B6nt	0	0	0	NaN
#3	1.89	6.17072	6.07468	0.96		KI-nT-KI-IgG	-0.59347	-3.4323	2.24536	0.9057		#3	0	0.0926139	0.0733109	0.0450293		KI+Ab-KI	-0.0508626	-0.0741076	-0.0276176	0.0005104		#3	0	0	0	0		KIIgG-KIAb	0	0	0	NaN
						WT-nT-KI-IgG	-4.6599	-7.49873	-1.82107	0.0033964								KI+IgG-KI	-0.0175636	-0.0408086	0.00568135	0.150261								KInt-KIAb	0	0	0	NaN
						WT-nT-KI-nT	-4.06643	-6.90526	-1.2276	0.0077324								KI+IgG-KI+Ab	0.033299	0.010054	0.056544	0.0077294								KInt-KIIgG	0	0	0	NaN
													TDP43-KI					Comparison	difference in mean	lower CI	upper CI	p value			TDP43-KI					Comparison	difference in mean	lower CI	upper CI	p value
													B6 nt	TDP-KI	TDP-KI IgG	TDP-KI Ab		KI-B6	0.0716074	0.0348302	0.108385	0.0011274			B6 nt	TDP-KI	TDP-KI IgG	TDP-KI Ab		KIAb-B6nt	0	0	0	NaN
												#1	0.00421941	0.0776446	0.122267	0.0350427		KI+Ab-B6	0.0265782	-0.010199	0.0633553	0.173678		#1	0	0	0	0		KIIgG-B6nt	0	0	0	NaN
	TDP43-KI					Comparison	diff	lwr	upr	p.adj		#2	0	0.0814695	0.0736992	0.0322098		KI+IgG-B6	0.0891301	0.052353	0.125907	0.0002496		#2	0	0	0	0		KInt-B6nt	0	0	0	NaN
	B6 nt	TDP-KI	TDP-KI IgG	TDP-KI Ab		KI-IgG-KI-Ab	5.3832	4.07395	6.69244	5e-06		#3	0.00617284	0.0661003	0.0818162	0.0228742		KI+Ab-KI	-0.0450292	-0.0818064	-0.00825208	0.0185233		#3	0	0	0	0		KIIgG-KIAb	0	0	0	NaN
#1	1.02	5.62	7.55278	1.78		KI-nT-KI-Ab	4.55	3.24076	5.85924	1.78e-05								KI+IgG-KI	0.0175227	-0.0192544	0.0542999	0.466846								KInt-KIAb	0	0	0	NaN
#2	1.16	6.87	7.06467	1.36		WT-nT-KI-Ab	-0.816667	-2.12591	0.492578	0.264897								KI+IgG-KI+Ab	0.062552	0.0257748	0.0993291	0.0027166								KInt-KIIgG	0	0	0	NaN
#3	0.27	6.06	6.43214	1.76		KI-nT-KI-IgG	-0.833196	-2.14244	0.476049	0.251352
						WT-nT-KI-IgG	-6.19986	-7.50911	-4.89062	1.7e-06
						WT-nT-KI-nT	-5.36667	-6.67591	-4.05742	5.1e-06			VCP-KI					Comparison	difference in mean	lower CI	upper CI	p value			VCP-KI					Comparison	difference in mean	lower CI	upper CI	p value
													B6 nt	VCP-KI	VCP-KI IgG	VCP-KI Ab		KI-B6	0.0700113	0.0415667	0.0984558	0.0002237			B6 nt	VCP-KI	VCP-KI IgG	VCP-KI Ab		KIAb-B6nt	0	0	0	NaN
												#1	0	0.0882353	0.0602814	0.0406327		KI+Ab-B6	0.0348457	0.00640107	0.0632902	0.0184709		#1	0	0	0	0		KIIgG-B6nt	0	0	0	NaN
												#2	0.00814947	0.0593801	0.0600741	0.030027		KI+IgG-B6	0.0642248	0.0357802	0.0926693	0.0004105		#2	0	0	0	0		KInt-B6nt	0	0	0	NaN
	VCP-KI					Comparison	diff	lwr	upr	p.adj		#3	0.003367	0.0739348	0.0838353	0.0453937		KI+Ab-KI	-0.0351656	-0.0636102	-0.00672102	0.0175959		#3	0	0	0	0		KIIgG-KIAb	0	0	0	NaN
	B6 nt	VCP-KI	VCP-KI IgG	VCP-KI Ab		KI-IgG-KI-Ab	3.78519	0.914126	6.65625	0.0124011								KI+IgG-KI	-0.0057865	-0.0342311	0.0226581	0.912132								KInt-KIAb	0	0	0	NaN
#1	1.03	9.41567	7.00569	1.31		KI-nT-KI-Ab	4.97417	2.10311	7.84523	0.0024158								KI+IgG-KI+Ab	0.0293791	0.000934513	0.0578237	0.0431318								KInt-KIIgG	0	0	0	NaN
#2	0.18	6.89204	6.89204	1.86		WT-nT-KI-Ab	-0.488272	-3.35933	2.38279	0.945438
#3	3.29	6.61173	13.2212	3.65		KI-nT-KI-IgG	1.18898	-1.68208	4.06005	0.573231
						WT-nT-KI-IgG	-4.27346	-7.14452	-1.4024	0.006168			CHMP2B-KI					Comparison	difference in mean	lower CI	upper CI	p value			CHMP2B-KI					Comparison	difference in mean	lower CI	upper CI	p value
						WT-nT-KI-nT	-5.46244	-8.33351	-2.59138	0.0013143			B6 nt	VCP-KI	VCP-KI IgG	VCP-KI Ab		KIAb-B6nt	0	0	0	NaN			B6 nt	CHMP2B-KI	CHMP2B-KI IgG	CHMP2B-KI Ab		KI-B6	0.045752	0.0195716	0.0719324	0.0022859
												#1	0	0	0	0		KIIgG-B6nt	0	0	0	NaN		#1	0	0.0603342	0.0373086	0.0275854		KI+Ab-B6	0.028866	0.00268552	0.0550464	0.0315922
												#2	0	0	0	0		KInt-B6nt	0	0	0	NaN		#2	0.0138889	0.0498601	0.0505975	0.0245575		KI+IgG-B6	0.0361196	0.00993921	0.0623001	0.0096028
												#3	0	0	0	0		KIIgG-KIAb	0	0	0	NaN		#3	0	0.0409506	0.0343417	0.0483438		KI+Ab-KI	-0.016886	-0.0430665	0.0092944	0.242467
																		KInt-KIAb	0	0	0	NaN								KI+IgG-KI	-0.00963236	-0.0358128	0.0165481	0.655845
																		KInt-KIIgG	0	0	0	NaN								KI+IgG-KI+Ab	0.00725368	-0.0189268	0.0334341	0.811676
	CHMP2B-KI					Comparison	diff	lwr	upr	p.adj
	B6 nt	CHMP2B-KI	CHMP2B-KI IgG	CHMP2B-KI Ab		KI-IgG-KI-Ab	3.78519	0.914126	6.65625	0.0124011
#1	1.95	7.93	8.02733	1.92		KI-nT-KI-Ab	4.97417	2.10311	7.84523	0.0024158
#2	2.51	4.97	5.89482	2.45481		WT-nT-KI-Ab	-0.488272	-3.35933	2.38279	0.945438
#3	0.08	6.45	5.73278	1.63		KI-nT-KI-IgG	1.18898	-1.68208	4.06005	0.573231
						WT-nT-KI-IgG	-4.27346	-7.14452	-1.4024	0.006168
						WT-nT-KI-nT	-5.46244	-8.33351	-2.59138	0.0013143
Figure4g												Figure4h
VAMP2 & PSD95												PSD95 & pSer203-Tau
result						statistic						result						statistic
	PGRN-KI					Comparison	difference in mean	lower CI	upper CI	p value			PGRN-KI					Comparison	diff	lwr	upr	p.adj
	B6 nt	PGRN-KI nt	PGRN-KI IgG	PGRN-KI Ab		KIAb-B6nt	0.266667	-1.18914	1.72247	0.933363			B6 nt	PGRN-KI nt	PGRN-KI IgG	PGRN-KI Ab		PGRN-KI Ab-B6 nt	2	-0.443506	4.44351	0.113489
#1	6.6	1.6	2	5.6		KIIgG-B6nt	-4	-5.45581	-2.54419	0.0001013		#1	1.6	7.2	7.8	4		PGRN-KI IgG-B6 nt	6	3.55649	8.44351	0.00022747
#2	5.6	1.6	1.4	5.6		KInt-B6nt	-4.2	-5.65581	-2.74419	7.1e-05		#2	2.2	5.8	6.4	3.6		PGRN-KI nt-B6 nt	5.46667	3.02316	7.91017	0.000437659
#3	5	1.4	1.8	6.8		KIIgG-KIAb	-4.26667	-5.72248	-2.81086	6.32e-05		#3	1.2	8.4	8.8	3.4		PGRN-KI IgG-PGRN-KI Ab	4	1.55649	6.44351	0.00345489
						KInt-KIAb	-4.46667	-5.92248	-3.01086	4.51e-05								PGRN-KI nt-PGRN-KI Ab	3.46667	1.02316	5.91017	0.00817692
						KInt-KIIgG	-0.2	-1.65581	1.25581	0.969753								PGRN-KI nt-PGRN-KI IgG	-0.533333	-2.97684	1.91017	0.894678
	TDP43-KI					Comparison	difference in mean	lower CI	upper CI	p value			TDP43-KI					Comparison	diff	lwr	upr	p.adj
	B6 nt	TDP-KI	TDP-KI IgG	TDP-KI Ab		KIAb-B6nt	-1	-3.88014	1.88014	0.692867			B6 nt	TDP-KI	TDP-KI IgG	TDP-KI Ab		TDP-KI Ab-B6 nt	0.8	-1.38241	2.98241	0.658274
#1	6.6	1.8	0.8	3.8		KIIgG-B6nt	-5.6	-8.48014	-2.71986	0.0011379		#1	2.8	6	7.6	2.6		TDP-KI IgG-B6 nt	4.26667	2.08426	6.44907	0.00109712
#2	7.6	2.2	1.2	7.8		KInt-B6nt	-4.86667	-7.74681	-1.98653	0.0028316		#2	2	5.8	5.4	3.8		TDP-KI nt-B6 nt	4.06667	1.88426	6.24907	0.0015076
#3	6	1.6	1.4	5.6		KIIgG-KIAb	-4.6	-7.48014	-1.71986	0.0040248		#3	2.4	7.6	7	3.2		TDP-KI IgG-TDP-KI Ab	3.46667	1.28426	5.64907	0.00416213
						KInt-KIAb	-3.86667	-6.74681	-0.986527	0.0112062								TDP-KI nt-TDP-KI Ab	3.26667	1.08426	5.44907	0.00596555
						KInt-KIIgG	0.733333	-2.14681	3.61347	0.845712								TDP-KI nt-TDP-KI IgG	-0.2	-2.38241	1.98241	0.990527
	VCP-KI					Comparison	difference in mean	lower CI	upper CI	p value			VCP-KI
	B6 nt	VCP-KI	VCP-KI IgG	VCP-KI Ab		KIAb-B6nt	-0.933333	-3.65481	1.78814	0.700415			B6 nt	VCP-KI	VCP-KI IgG	VCP-KI Ab		Comparison	diff	lwr	upr	p.adj
#1	5.2	1.4	2	6.4		KIIgG-B6nt	-5.2	-7.92148	-2.47852	0.0012777		#1	2.2	6	6.6	1.8		VCP-KI Ab-B6 nt	-0.666667	-2.58214	1.24881	0.691378
#2	9	1.6	2.6	6.4		KInt-B6nt	-5.4	-8.12148	-2.67852	0.0009935		#2	3	7	5.4	2.6		VCP-KI IgG-B6 nt	3.93333	2.01786	5.84881	0.000788359
#3	7.4	2.4	1.4	6		KIIgG-KIAb	-4.26667	-6.98814	-1.54519	0.0045101		#3	2.8	6.4	7.8	1.6		VCP-KI nt-B6 nt	3.8	1.88453	5.71547	0.000994792
						KInt-KIAb	-4.46667	-7.18814	-1.74519	0.0033992								VCP-KI IgG-VCP-KI Ab	4.6	2.68453	6.51547	0.000266307
						KInt-KIIgG	-0.2	-2.92148	2.52148	0.995038								VCP-KI nt-VCP-KI Ab	4.46667	2.55119	6.38214	0.000327646
																		VCP-KI nt-VCP-KI IgG	-0.133333	-2.04881	1.78214	0.995771
	CHMP2B-KI					Comparison	difference in mean	lower CI	upper CI	p value			CHMP2B-KI					Comparison	diff	lwr	upr	p.adj
	B6 nt	CHMP2B-KI	CHMP2B-KI IgG	CHMP2B-KI Ab		KIAb-B6nt	-1.6	-3.82378	0.623784	0.176115			B6 nt	CHMP2B-KI	CHMP2B-KI IgG	CHMP2B-KI Ab		CHMP2B-KI Ab-B6 nt	0.733333	-0.906515	2.37318	0.515685
#1	7.2	1.2	1.2	6.2		KIIgG-B6nt	-5.66667	-7.89045	-3.44288	0.0001746		#1	1.4	5.4	4.4	2.6		CHMP2B-KI IgG-B6 nt	3.33333	1.69348	4.97318	0.000844463
#2	8.6	1.8	1.2	5.2		KInt-B6nt	-5.6	-7.82378	-3.37622	0.00019		#2	1.4	6.2	5	1.8		CHMP2B-KI nt-B6 nt	3.8	2.16015	5.43985	0.00034241
#3	5.6	1.6	2	5.2		KIIgG-KIAb	-4.06667	-6.29045	-1.84288	0.0017047		#3	2.4	5	5.8	3		CHMP2B-KI IgG-CHMP2B-KI Ab	2.6	0.960151	4.23985	0.00420988
						KInt-KIAb	-4	-6.22378	-1.77622	0.001898								CHMP2B-KI nt-CHMP2B-KI Ab	3.06667	1.42682	4.70652	0.00147245
						KInt-KIIgG	0.0666667	-2.15712	2.29045	0.999655								CHMP2B-KI nt-CHMP2B-KI IgG	0.466667	-1.17318	2.10652	0.79974
